# Supplementary material for: Development and validation of influenza forecasting for 64 temperate and tropical countries
Source: PLoS Comput Biol. 2019 Feb 27;15(2):e1006742. doi: 10.1371/journal.pcbi.1006742 (PMC6411231; doi:10.1371/journal.pcbi.1006742)
Supplement: S2 Dataset — Each column represents the average specific humidity for days 1–365 of the year for a single country. (CSV) [file pcbi.1006742.s003.csv]

Australia	Austria	Bangladesh	Belarus	Belgium	Bhutan	Bolivia	Brazil	Bulgaria	Cambodia	Canada	Chile	Colombia	Croatia	Cuba	Czechia	Denmark	Ecuador	Estonia	Finland	France	Georgia	Germany	Greece	Honduras	Hungary	Iceland	Indonesia	Ireland	Israel	Italy	Kazakhstan	Kenya	Kyrgyzstan	Latvia	Lithuania	Luxembourg	Madagascar	Mexico	Morocco	Netherlands	New.Zealand	Norway	Oman	Pakistan	Paraguay	Peru	Poland	Portugal	Republic.of.Moldova
0.0105000555125702	0.00337354540891179	NA	0.00260107178298784	0.00418853304256207	NA	NA	NA	0.00402147650426662	NA	0.000846611656042415	0.00613376915697261	NA	0.00388443595606377	NA	0.00330334133381991	0.00394009379739804	NA	0.00261150898066316	0.00211552468962251	0.00469117910251782	0.00324736180338115	0.00369959053572264	0.00484241016708768	NA	0.00357049232743318	0.00297125079905201	NA	0.00535831419038312	0.0055817145897737	0.00448553423972821	0.00196408822303298	NA	0.0018977189993912	0.00266199247483297	0.0027764957590296	0.00406330416926925	NA	0.00785389968766841	0.00476590101381524	0.00422507736112283	0.00795084312927572	0.00233680696640804	NA	NA	NA	NA	0.00317206993842489	0.00638907859163931	0.00307492146651425
0.0106459752699997	0.00350766943629071	NA	0.0026865646855007	0.00428826674743125	NA	NA	NA	0.00391912938087974	NA	0.000888277777753258	0.00611837475602603	NA	0.00387451889837764	NA	0.00347015035609197	0.00383127370576636	NA	0.00255997448001019	0.00218453519577131	0.0047266835271827	0.00325859278877401	0.00388374694912417	0.00478005509693094	NA	0.00358987924040259	0.00305872728217399	NA	0.00524371426843312	0.00555063788865126	0.00439655760528501	0.00182688056063689	NA	0.00181935370105171	0.00264009684633484	0.00282375770725745	0.00420815116992961	NA	0.00785251097780012	0.00466264847449835	0.00438812909161479	0.00787884542718264	0.00234474191953955	NA	NA	NA	NA	0.00324996637921367	0.00631148282693545	0.00305808341114127
0.0107094613845005	0.00337957328598649	NA	0.00286513530256048	0.00408662770946673	NA	NA	NA	0.0037307979213625	NA	0.000924505548549001	0.00598777938108064	NA	0.00372208581786804	NA	0.00335455039102789	0.00372017812275614	NA	0.00277467469190434	0.00220974302791249	0.00454133357199851	0.00325080369110211	0.00361168738199214	0.00444790930110908	NA	0.00348304050766506	0.00321341081224838	NA	0.00522484103705287	0.00585765658497704	0.00429345126407086	0.00174326746361521	NA	0.00179182707354094	0.00280864633112947	0.00288294781660755	0.00400814922156177	NA	0.00776024491833247	0.00467960158915293	0.004074406238941	0.00788181568214283	0.00244835891593384	NA	NA	NA	NA	0.00323966849658463	0.00615809494717822	0.00316572812115428
0.0105950544424338	0.00326315105096209	NA	0.0026687982685186	0.0041960432897913	NA	NA	NA	0.00347309859207228	NA	0.000947220238310576	0.00601950561526367	NA	0.00358973053028892	NA	0.00317537038754238	0.00369676996767776	NA	0.002920791192853	0.00221783164739222	0.00460550861615649	0.00331034079506947	0.00359155803003295	0.00420355741183626	NA	0.00327492916521301	0.0031696400657753	NA	0.00512176456879356	0.00568424486756129	0.00426531048027237	0.00177987536463412	NA	0.00195471020717608	0.00287169877940016	0.00281294267722515	0.00398708230533486	NA	0.00766498984011041	0.00435023776914549	0.00417829443866765	0.00802527905384396	0.00248612791271216	NA	NA	NA	NA	0.00311065430293387	0.00611001730112985	0.00297035530565019
0.0107154698587149	0.00321130486246527	NA	0.00276727794300081	0.00458850495356019	NA	NA	NA	0.00340941393204637	NA	0.000899648929532985	0.00593918297656288	NA	0.00366051071352334	NA	0.00315494500361282	0.00394127991442848	NA	0.00288834420169524	0.00220405738052231	0.00495557524346203	0.00337243653502295	0.0037973968535514	0.00426049080320733	NA	0.00325468901681614	0.00297369265984568	NA	0.005246770071275	0.00570266316212064	0.00429761118063713	0.00184979050495314	NA	0.00205506100935028	0.00285147871543382	0.00285541981213251	0.00446427478666899	NA	0.00763910113060075	0.00409305269921134	0.0045293139297511	0.00819339979843244	0.00243280122884285	NA	NA	NA	NA	0.00323108203581137	0.00651299985905759	0.00290980196586991
0.0106489526184466	0.00354856041999102	NA	0.00281799111671165	0.00502505319670296	NA	NA	NA	0.00353925652097422	NA	0.000909031712046828	0.00600470331747986	NA	0.00385834052072268	NA	0.00350853507727583	0.00421260361089924	NA	0.00291725563335727	0.0021541954927491	0.00513169993712659	0.00335452408078127	0.00425576633186623	0.0043122638569598	NA	0.00336106198172394	0.00302397619699112	NA	0.00513123648148959	0.00587962438803269	0.00458050724620835	0.00184121056989542	NA	0.00204280935338557	0.00292918269269124	0.00303084400215599	0.00482240185649145	NA	0.00759566633117608	0.00428267424530416	0.00498979201278904	0.00860880391103865	0.00258023504644672	NA	NA	NA	NA	0.00338942931911507	0.00631657594673253	0.00305280583364737
0.0104552613884606	0.00383457871486125	NA	0.00288290499558173	0.0048170614672643	NA	NA	NA	0.00376427396483695	NA	0.00091003728402161	0.00599568416676511	NA	0.00421335862329096	NA	0.00384297380099456	0.00437788044960285	NA	0.0030690983905995	0.0022884362609655	0.00497569159942503	0.00307109420621247	0.00429011561331563	0.00437583340002421	NA	0.00374348434603816	0.00285747247805533	NA	0.00539308581856608	0.00584247802313126	0.00478322078359636	0.00191473138524864	NA	0.00211094572463718	0.00314474012832857	0.00321028599188491	0.0046871484104887	NA	0.00732892425575865	0.00430373862111331	0.0048313546426301	0.00874784247090898	0.00268336897781678	NA	NA	NA	NA	0.00355835581557257	0.0062455801259788	0.00314149908460003
0.0103072688751122	0.00375053192380054	NA	0.00297640380737048	0.00475733862598289	NA	NA	NA	0.00372395732044262	NA	0.00084904280749688	0.00581075562035175	NA	0.00437584251253573	NA	0.00367696580715474	0.0043876058793573	NA	0.00330403982934555	0.00256073188935836	0.00530398436593081	0.00296208419944343	0.00414843531141113	0.00453627265322045	NA	0.00389404564898221	0.00278421995881107	NA	0.0051347885900983	0.00594394517099212	0.00477541544864076	0.00190349089620533	NA	0.00191190752310397	0.00330394139466438	0.00328988240997597	0.00460628747537683	NA	0.00712115981935055	0.00421143871432371	0.00480967060565304	0.00840452497130837	0.00267714087700209	NA	NA	NA	NA	0.00358057179321828	0.0065758724464335	0.00312451857678409
0.0105071523477383	0.00381375978751075	NA	0.00311814626444166	0.00502183396781236	NA	NA	NA	0.00381229420491716	NA	0.000824111091625495	0.00590513644150816	NA	0.00436622763077706	NA	0.00378421461208438	0.00432381889390508	NA	0.00321479963036062	0.00250712363971179	0.00547085149772787	0.00294661453301874	0.00439124321974978	0.00454919600010813	NA	0.00387973849208041	0.00286511602989671	NA	0.0051127688477868	0.00584350748968611	0.00479861486506322	0.00180297482213875	NA	0.00181311676011242	0.00335259501182986	0.00341491446349759	0.00496510584510008	NA	0.00724856003822966	0.00417847604117669	0.00493856843504767	0.00815306555053127	0.00258695493941913	NA	NA	NA	NA	0.00377569982396242	0.00651955110999482	0.00319190391767528
0.0107501929058188	0.00391653023026857	NA	0.00326771568616552	0.00492957021446388	NA	NA	NA	0.00381552750497575	NA	0.000813329174376554	0.00591096931015853	NA	0.00444192558684345	NA	0.00394075829695698	0.00436138614288464	NA	0.00308218693481967	0.00233366454696594	0.00534519189135293	0.00285699442425112	0.00436936987782736	0.00444684100968314	NA	0.00396169386575306	0.00285556206008437	NA	0.00521381588168161	0.00559326947830136	0.00490668210781095	0.00175476661277199	NA	0.00178728273987396	0.00331713273006708	0.00356645499633226	0.00488253509998267	NA	0.0073877386281218	0.00416207775280052	0.00486890866166981	0.00802318918296206	0.00261612758929216	NA	NA	NA	NA	0.00401477799401032	0.00629583358577797	0.00321791894777518
0.0109032745465671	0.00391264666782371	NA	0.00329922652811375	0.00486170265134389	NA	NA	NA	0.00375580481653049	NA	0.000807486969495943	0.00596021778929299	NA	0.00444248745349221	NA	0.00376592798709096	0.00444705236885529	NA	0.00328714322445831	0.00232915665492855	0.00526205066255547	0.00282429823113883	0.00424619400694627	0.00456753918087491	NA	0.00399972008472668	0.00280480559949451	NA	0.00502270461577229	0.00534630952678877	0.00489878906090307	0.00185618139112389	NA	0.00176457234951394	0.00344938723556371	0.00354056394206162	0.0048015991523299	NA	0.0074859694830746	0.00414508637500587	0.00480102247588427	0.00829224173064229	0.00267219406234673	NA	NA	NA	NA	0.00378527652804049	0.00631073107716626	0.00332188209792979
0.0108789141420954	0.00369428367347499	NA	0.00350481453249908	0.00454993801693846	NA	NA	NA	0.00373158577842222	NA	0.000803595192371367	0.00611380023874137	NA	0.00420248549340581	NA	0.00360328048851896	0.00441581852820132	NA	0.00320055060837307	0.00219625983105154	0.00505145240896546	0.00292255948442935	0.00416502677073052	0.00449107955494568	NA	0.00366431595979614	0.00290548944970885	NA	0.00517266084803533	0.0054742765133224	0.00479129135950297	0.00191171821427185	NA	0.0016551588440822	0.00349179767460632	0.00372481650333914	0.00445635628596402	NA	0.00753663791053297	0.00431422876573809	0.00470885369309128	0.0086602824132823	0.00273041817255154	NA	NA	NA	NA	0.00389574067017583	0.0060997645900115	0.00329610439534925
0.0109298674330089	0.00359397085032754	NA	0.00334814679721648	0.00450728759182053	NA	NA	NA	0.00356220569239825	NA	0.000808677223646322	0.00603459304093596	NA	0.00399468996808573	NA	0.00354750190594896	0.00441377619869097	NA	0.00327609681154026	0.0024091107321354	0.00492687380722841	0.00300551741305978	0.00404083439191833	0.00456150187042894	NA	0.00359161538264428	0.00297225452453412	NA	0.00534825881380918	0.00562983713282407	0.00460204714015439	0.00186977078453649	NA	0.00159875035189055	0.00341077394973876	0.0035406175058752	0.00430622780156806	NA	0.00736075525312406	0.00440842445367341	0.00470122425270846	0.00851311627759785	0.00279470558953719	NA	NA	NA	NA	0.00365386084981217	0.00601890911869723	0.00322949926170264
0.0110969792187977	0.00344106278977241	NA	0.00327248683957953	0.00435122773557867	NA	NA	NA	0.00339258482676904	NA	0.000793592542566962	0.00594699691259781	NA	0.00384746767567594	NA	0.00348638615609347	0.00429343358778502	NA	0.00331006167419496	0.00248117842518651	0.00473548141375521	0.00298876211870228	0.00396516060710645	0.00438634862073568	NA	0.00345682585818712	0.00298920479220284	NA	0.00524021021350363	0.00549412710066606	0.00451375828237471	0.00180863351799672	NA	0.0015810566772128	0.00336233629465405	0.0034652140234656	0.00413708947385072	NA	0.00735553908094374	0.0044708585384311	0.00455575177123221	0.00848543610632672	0.00279917391436813	NA	NA	NA	NA	0.00364666591679284	0.00600163414879293	0.00309994849181717
0.0112493720672654	0.00325734199143465	NA	0.00334650288544845	0.00442748087246293	NA	NA	NA	0.00327084741457068	NA	0.000790121051880842	0.00595836551643701	NA	0.00348863344388112	NA	0.00337631782324457	0.00431913110075957	NA	0.00341485591532242	0.00260469236297226	0.00475591479239087	0.00281758195890385	0.00385929615871531	0.00415359543064415	NA	0.00319158093486126	0.00279172781546311	NA	0.00525409705543164	0.00561345356528062	0.00419350530547452	0.0017944687850764	NA	0.00173008539629239	0.00345380242264081	0.00348728388670896	0.00409542146925764	NA	0.00738124095051523	0.00451403956830772	0.00458733210336614	0.00819763848344548	0.00286943974128944	NA	NA	NA	NA	0.00358971505678804	0.00586492306357296	0.00307785354741026
0.0112628037829173	0.00330364502038174	NA	0.0032516945088691	0.0045658664612897	NA	NA	NA	0.00319434434064405	NA	0.000787064338381635	0.00595997518841225	NA	0.00356900350280474	NA	0.00350343104041744	0.00430315251918317	NA	0.00342497674455702	0.00277017658267718	0.00484229519108107	0.00277105143298093	0.00407357481243976	0.00397450329985488	NA	0.00314032305407509	0.00274034065367799	NA	0.00524469756726473	0.00557776344187501	0.00412052999984257	0.00174373349051222	NA	0.00177737130911167	0.00347995306574191	0.00350032783710201	0.00427738175586443	NA	0.00736889130864245	0.00447452791985448	0.00471660120769093	0.00827935744019727	0.0027775391162902	NA	NA	NA	NA	0.00365407577761613	0.00588423785925194	0.00310788410154692
0.0112975887316906	0.00332252013446164	NA	0.00335674141447348	0.00465503107573832	NA	NA	NA	0.00340142802453283	NA	0.000817676628470297	0.00580898246349184	NA	0.00377443852494497	NA	0.00346152505841407	0.00415848660025358	NA	0.00327369146913174	0.00250530448040681	0.00486517889531048	0.00283890137104526	0.00403843410437918	0.00428598259773498	NA	0.00328195886984331	0.00274581067676064	NA	0.00497614281491124	0.00529605505214194	0.00420167062200593	0.0017983937808689	NA	0.00174739203096339	0.00335586513529127	0.00348402897994552	0.00435824401961026	NA	0.00727650841401735	0.0043904360739934	0.00471546191257715	0.00832619958803036	0.00266796599320582	NA	NA	NA	NA	0.00360759941068151	0.00599855134841656	0.00310988688670952
0.0113776817860419	0.00339087093599335	NA	0.00300578222858025	0.00460242946374631	NA	NA	NA	0.0036867152870987	NA	0.000876041053715126	0.00589317397294211	NA	0.00381194366046024	NA	0.00351446121600351	0.00413878066067838	NA	0.002980797934393	0.00228785410640392	0.00494396330820566	0.0028747866136684	0.00408768054155418	0.00460109213782269	NA	0.00327294063756946	0.00271114720086594	NA	0.00531956104097195	0.00524377861997526	0.00436330358267385	0.00177602870772568	NA	0.00177662885159193	0.00302278411959253	0.00313199979690205	0.00444375549497028	NA	0.00720686942250835	0.00424138419725987	0.00464390017695966	0.00832543546518104	0.00256199826339792	NA	NA	NA	NA	0.00343279530831386	0.00599015249371982	0.00296571419250135
0.0114701009565337	0.00347928663857934	NA	0.00278450858114323	0.00491235767967158	NA	NA	NA	0.00383844996590327	NA	0.000868824822695134	0.00583926542477788	NA	0.00382634898179884	NA	0.00362299158298417	0.0041551859754932	NA	0.00271240802776142	0.00204120444695843	0.00501868255898711	0.00289653655674205	0.00413796356750706	0.00465819005821629	NA	0.00335670692811426	0.00288151182459854	NA	0.00531393955704546	0.00520589562735795	0.00437190058580022	0.0017532745585786	NA	0.00174470853010803	0.00285921467521178	0.00296670001446639	0.00456853353557189	NA	0.00700321792399992	0.00423514461347122	0.00492559692780117	0.00811056245172704	0.00239781665492825	NA	NA	NA	NA	0.00341563064490194	0.00582994548400716	0.00307015086532881
0.0113968709008984	0.00357377319932432	NA	0.00276148022984271	0.00500910966415316	NA	NA	NA	0.00384939942789627	NA	0.000804651091995615	0.00594527392605767	NA	0.00373067079614364	NA	0.00378633064732505	0.00416398709780501	NA	0.00277800862169193	0.00185861760024866	0.00502083630155242	0.00278679161920018	0.00432318880133372	0.00439736921316008	NA	0.00342849528850828	0.00293074027167161	NA	0.00548525008942218	0.00558345927865295	0.00434098178700582	0.0017706690264692	NA	0.00175182923477498	0.00289696126085107	0.00301015628518436	0.00480843633460932	NA	0.00721170027361969	0.0039965755061882	0.00505137601436651	0.00855810787196182	0.00241503870530978	NA	NA	NA	NA	0.00347336752450068	0.00575834366310543	0.002875284942771
0.0112814006068199	0.00345573421594413	NA	0.00282854271961549	0.00479040990037767	NA	NA	NA	0.00384026368916689	NA	0.000774115472096783	0.00602252253892331	NA	0.00377822713721535	NA	0.00357982362246983	0.00390144119584688	NA	0.00296776819693504	0.00213348821386879	0.00499555327486776	0.00268392237151899	0.00412324864650122	0.00449025427053636	NA	0.00344617734826298	0.00288567210420032	NA	0.00529181380528567	0.00571279638480065	0.00438545094041811	0.00180782400256805	NA	0.00167021624835185	0.00306200340367992	0.00307082694564064	0.00458345571263569	NA	0.00752552935725634	0.00416607974192952	0.00477388789843073	0.00915968122121715	0.00234941479985153	NA	NA	NA	NA	0.0034325273113092	0.00563763866141639	0.00298562521302245
0.0112684145282015	0.00348742760261779	NA	0.00281843963139539	0.00467364754034886	NA	NA	NA	0.0035921737123665	NA	0.000802700322792423	0.00603614719973875	NA	0.00382603345355723	NA	0.00364690543504716	0.0036210259103918	NA	0.0027894791051716	0.00216257447005199	0.00490362497276998	0.00282042113283844	0.00407798793335962	0.00437242044941122	NA	0.00335059720084285	0.00266374929350148	NA	0.005145843159735	0.00565699237756764	0.00450701485766989	0.00178169207557343	NA	0.00162074072570923	0.00287015993003535	0.0029544841543904	0.00456896485384233	NA	0.00759669884841713	0.00436698007373514	0.00450075681863594	0.00881759021581099	0.00241872259581706	NA	NA	NA	NA	0.00342871339119726	0.00571758022691627	0.00286445663116709
0.0114930049291006	0.00347350868370037	NA	0.00276626825167226	0.00430018598032931	NA	NA	NA	0.00341616246796896	NA	0.000816023577609116	0.00598197770415898	NA	0.00380848808634631	NA	0.00332970849295519	0.00389577934096274	NA	0.00274015944337261	0.00204815013159457	0.00479571507420961	0.0029415258964593	0.00374568135856338	0.00430434800777568	NA	0.00344935000404555	0.00303098597562168	NA	0.00518684480919392	0.00548948835891132	0.00451401499968246	0.00176598529462249	NA	0.001713666483452	0.002791363035582	0.00285146420188408	0.00409969823852275	NA	0.00769471180662823	0.00425785125793567	0.00428468942327446	0.00863769347185289	0.00232789219728339	NA	NA	NA	NA	0.00319879926705752	0.00581285688252796	0.0028683312845329
0.0114955266217937	0.00343897397834793	NA	0.00286747080841196	0.00404392533080366	NA	NA	NA	0.00343673764286639	NA	0.000808374789488429	0.00616867549708525	NA	0.00371531180902404	NA	0.00330319748099973	0.00381602628899731	NA	0.00272309857727306	0.00191363027171673	0.00467037065046396	0.0028863115379582	0.00377353853886334	0.0042382402813269	NA	0.00342374318220139	0.00289363222533405	NA	0.00490042584469303	0.00516323888246695	0.00435622402407996	0.00177079047138477	NA	0.00180684876736563	0.00280911770840789	0.00290945285585224	0.00398465818796363	NA	0.00741973569457623	0.00420623883389817	0.00407630577594455	0.00865831096353069	0.00239085178827334	NA	NA	NA	NA	0.00329811603296554	0.00567625158254463	0.00296058887231063
0.0116893870399515	0.00355347541253218	NA	0.00281765341153325	0.00385989040781108	NA	NA	NA	0.00353892697568095	NA	0.000747645320621664	0.00618431911097312	NA	0.00381225099340943	NA	0.00332964167175682	0.00374773347808009	NA	0.00279616226966674	0.00216872880327812	0.00439798006785609	0.00282134680838125	0.00372189492716383	0.004304606146855	NA	0.0034479808784451	0.00285341459219825	NA	0.0047309126293459	0.00514184272890043	0.00448065200711256	0.00182957662504469	NA	0.00181234767546672	0.00280158028729266	0.00286875189196353	0.00378343151005313	NA	0.00752393000930257	0.00435347804988626	0.00400684888878877	0.00839857925103221	0.00256717777147598	NA	NA	NA	NA	0.0032574125720795	0.00559069634084049	0.00309938873897972
0.0116556926226857	0.00322434543550351	NA	0.00300492084149889	0.00373840996220951	NA	NA	NA	0.0036498210100381	NA	0.000744049640187154	0.00623532483050211	NA	0.00370374014544719	NA	0.00316483193726301	0.00384005935077848	NA	0.00280798917015781	0.00218820400055313	0.00404592528073986	0.00277814343064716	0.00358089125699537	0.00444422173264388	NA	0.00347131141222631	0.00282909405039627	NA	0.00472691414349373	0.00519468701682918	0.00428831250294734	0.00187650327976915	NA	0.00191008909113057	0.00292595209563069	0.00302561678399902	0.00350632644230677	NA	0.00764269647265433	0.00424956637851271	0.00405196909824005	0.00837087745085891	0.00247503811026862	NA	NA	NA	NA	0.00331414046419155	0.00576331277822975	0.00321046469467224
0.0115633674429801	0.00316537677643696	NA	0.0030413795878417	0.00411479835502682	NA	NA	NA	0.00369517222037442	NA	0.000792120673351414	0.00629840717955552	NA	0.00350119360234054	NA	0.0032696410577422	0.00384272676108963	NA	0.00278588397938785	0.00202841104054352	0.00437614156601529	0.00282690931772573	0.00371205908185742	0.00442001807024744	NA	0.00335721829060183	0.00302336094267419	NA	0.00482567141356299	0.00527304690631331	0.00410334827539848	0.0018717974365247	NA	0.00193184435312746	0.00298322678119488	0.00306531859999371	0.00386417651570664	NA	0.00762198423554408	0.00439288205114221	0.00426867432558142	0.00850285453864233	0.00234857976144493	NA	NA	NA	NA	0.00334668120518332	0.0058963101842007	0.00325493734070988
0.0112847890861107	0.00337635254477752	NA	0.00305359833607343	0.00396351533253771	NA	NA	NA	0.00362665111681879	NA	0.000832962627259599	0.00614416435899553	NA	0.00372699614406838	NA	0.0033403656147016	0.00396487894809859	NA	0.00264380512168285	0.00192436261149851	0.00440329688592242	0.00294162368502064	0.0037617038411838	0.00423405596587899	NA	0.00348812125621076	0.00292107573258584	NA	0.00483320345536754	0.00525578805154965	0.0043996734320593	0.00182198672807636	NA	0.00186967153632318	0.00289803779487161	0.00305783970868688	0.00382060680008209	NA	0.0076073434672794	0.00465192851154762	0.00424860127090705	0.00872545807892278	0.00242368777515231	NA	NA	NA	NA	0.00345515555084532	0.00556374673368505	0.00311843764550491
0.0112693659184574	0.00335665213173835	NA	0.00289380360044364	0.00411693112831172	NA	NA	NA	0.00385937016588533	NA	0.000869634535236613	0.00592755087985082	NA	0.00383819825091574	NA	0.00326776292451341	0.00380746605702062	NA	0.00256916760153154	0.00185795728177747	0.00429898210733549	0.0029596485113267	0.00371721780885136	0.00439423456806641	NA	0.00357017944830934	0.00300085017154871	NA	0.00489092386742816	0.0053116997250174	0.004352633281057	0.00183696035406373	NA	0.00189986775443357	0.00275120329335869	0.0029491111042176	0.0038692424646519	NA	0.00742775488102695	0.00457529351475798	0.00428599513172084	0.00902722109717833	0.00241844208224037	NA	NA	NA	NA	0.00343764905782384	0.00574174291117746	0.00324049744534363
0.011402691363186	0.00330145572792792	NA	0.00277320609056175	0.00394532370154872	NA	NA	NA	0.00360630132384818	NA	0.000911412287860009	0.00575684778413308	NA	0.00365577979537892	NA	0.00325521875816572	0.00387657640604329	NA	0.00252724923502435	0.00197306567567071	0.0041898018157562	0.00301316716798184	0.0036239958724587	0.00424741690523781	NA	0.00347233662576764	0.00297859797208299	NA	0.00496569961327609	0.00521791147098233	0.00425112631071359	0.00191933060520437	NA	0.00194327445983183	0.00269688463104664	0.00286658158274925	0.00369589601581731	NA	0.00728085147728871	0.00456283838395958	0.00415788195014245	0.00887105757157997	0.00237139637457819	NA	NA	NA	NA	0.00337970733326165	0.00582670559520149	0.00312161151848333
0.0113347095054471	0.00302489970328896	NA	0.00253490078562216	0.00384730612845871	NA	NA	NA	0.00344597896144195	NA	0.000906109091114489	0.00566329216700204	NA	0.00343596443478838	NA	0.00304973019667278	0.00393494190432802	NA	0.00237605798520017	0.00185486989221033	0.00425793261646548	0.00309939001954218	0.00343985998029357	0.00411045837350776	NA	0.00323241160942394	0.00336494210102416	NA	0.00499714573536028	0.00526982056563868	0.00412380953246672	0.00196209239636101	NA	0.00193905232648852	0.00252889589743214	0.00280483143313788	0.00358893534387784	NA	0.00733677659122552	0.00436005023453437	0.0040395494795179	0.00844780149793362	0.00243542263220527	NA	NA	NA	NA	0.00327253144103913	0.0058343236190833	0.00304765377857603
0.0114446537252845	0.00306041171812996	NA	0.00261576425502389	0.00406735471068311	NA	NA	NA	0.0032153739806659	NA	0.000927392372349679	0.00586301537280392	NA	0.00343088432798743	NA	0.00316148689420859	0.00394903056428388	NA	0.0027172766081882	0.0019883729811911	0.00445414986907983	0.00304019335799931	0.00359883383533878	0.00424676638948389	NA	0.0031018891000852	0.00297351893410602	NA	0.00505226663227248	0.00543192029501083	0.00416095002428026	0.00198241388480287	NA	0.00204408169800518	0.00288493812976929	0.00303017835413388	0.00388319556449983	NA	0.00753549907042544	0.00441622254257876	0.00406862140351728	0.00814753612231645	0.00258360420948234	NA	NA	NA	NA	0.00330326611344783	0.00621559818687065	0.00290628939085029
0.0114521521443	0.00328254637603331	NA	0.00279503909629913	0.0040544373447661	NA	NA	NA	0.00331405342419745	NA	0.00094113285775886	0.00603458425052209	NA	0.00362459289019348	NA	0.00325753472836929	0.00402542708388152	NA	0.00267835800425428	0.00204931152514192	0.00457941914172906	0.00289185798354061	0.00370593868597547	0.00415069279499856	NA	0.00326426778977969	0.00300418927314669	NA	0.00523371444252148	0.00539529573208367	0.00420568210820648	0.00199427093583853	NA	0.00213834103433712	0.00290903348587431	0.00306460154506219	0.00393356406788772	NA	0.00751368908546243	0.00453744178095889	0.00418533916638388	0.00842647810512674	0.00256698156657211	NA	NA	NA	NA	0.00330702601375019	0.00644644709891995	0.00291340636392987
0.0115177150497048	0.0034144183686757	NA	0.00273250081366537	0.00425920467021457	NA	NA	NA	0.00341881843427211	NA	0.000947285306439417	0.00609342701213902	NA	0.00387829601408115	NA	0.00331386622162648	0.00423698506297479	NA	0.0027229040161885	0.00217666421469009	0.00460015501491158	0.00291120268554712	0.00386496807034496	0.00424183556905514	NA	0.00329908488984733	0.00276402308299729	NA	0.00531236153028001	0.00513105972446316	0.00446384930155679	0.0020022296916644	NA	0.00207946830707878	0.00283545255361637	0.00299600449476509	0.00404757669994966	NA	0.00750487590137771	0.00444403874759202	0.0044220414770306	0.00868697282360796	0.00262532915434211	NA	NA	NA	NA	0.00333023601435033	0.00614355327331249	0.00299394894342089
0.0117358999995581	0.00345586446989263	NA	0.00294760343208712	0.00449391785183429	NA	NA	NA	0.00365692569579121	NA	0.00094713242850709	0.00597815138004525	NA	0.0039144480367491	NA	0.00349991740067509	0.00429792552882893	NA	0.0029125242113195	0.00225682749905817	0.00461685318110127	0.00291857909655252	0.00400269989730829	0.00451086348076768	NA	0.00348793683279732	0.0024962983426915	NA	0.00550854270334617	0.00528955337692761	0.00453443404909777	0.00202011533192376	NA	0.00218945804618621	0.00303297153754162	0.00314624669163384	0.0042388730947884	NA	0.00755057520871194	0.00428492484703138	0.00461951594837921	0.00881520062267818	0.00247976985551708	NA	NA	NA	NA	0.00357680977348821	0.00602580378313438	0.0030281783831906
0.0118559580985769	0.00338727007952313	NA	0.00309358385365983	0.00473832466921762	NA	NA	NA	0.0039433422690913	NA	0.000973198116455695	0.0060404615445997	NA	0.00391771218360167	NA	0.00351002559258645	0.00427567453443294	NA	0.00270784259047746	0.00202134793577571	0.00480043771646626	0.00280335052697877	0.00412500161865332	0.00465590434437464	NA	0.00359596416080907	0.00266966002005401	NA	0.0052777565068743	0.00526237021550699	0.00428828500494621	0.00214115945809577	NA	0.00234175721284551	0.00298069481017504	0.00312314281743938	0.00448992419611804	NA	0.00754090705693848	0.00440818899476183	0.00480623039203167	0.00852970578742504	0.00236568487554249	NA	NA	NA	NA	0.00365861653357981	0.00617970585501253	0.00334891579614069
0.0117403571856441	0.00354363265899888	NA	0.00297950547712463	0.00474013629242572	NA	NA	NA	0.0037977901748181	NA	0.00100941621857987	0.00622811852215916	NA	0.00397827412371101	NA	0.00376027786730549	0.00425769517937455	NA	0.00269127680683016	0.00194363227715488	0.00488872691989305	0.00296788506568797	0.00420947484957412	0.00442521188507256	NA	0.00382842625462749	0.00278609054488244	NA	0.00502251506189991	0.0053272459976952	0.0043180343806188	0.0021797423219105	NA	0.00239593548982022	0.00290124847806068	0.00310640098080154	0.00456141758448885	NA	0.00731800103901991	0.0045341813322455	0.00475598320283395	0.00848364534084683	0.00242705390700278	NA	NA	NA	NA	0.00378790996239812	0.0063296015770888	0.00329531897999922
0.0116035370779332	0.00363228601153039	NA	0.00290553613418707	0.00463639279504288	NA	NA	NA	0.00373769521311894	NA	0.00099267960246925	0.00613735603345496	NA	0.00407533688053426	NA	0.00379921850758609	0.00422484346470826	NA	0.00279751497115846	0.00202549566285041	0.00481824992031901	0.00313628145624233	0.00414303232272522	0.00432971361314027	NA	0.00394052197494095	0.00244377494155367	NA	0.00519929051629886	0.00538388797547335	0.00443413760999979	0.0021409115608862	NA	0.0021537495124341	0.00284388506488549	0.00293874724302046	0.00446573332899673	NA	0.00744411290302204	0.00453438996183117	0.00466226882088487	0.00856061130660318	0.00244730111196228	NA	NA	NA	NA	0.00372989328197149	0.00638780108471604	0.0032345747875249
0.0115476694252	0.00361709766907108	NA	0.00294660666593384	0.00453899324446023	NA	NA	NA	0.00379641043794723	NA	0.000932898702078513	0.00598111522464855	NA	0.00413868700380323	NA	0.00373878090730891	0.00418476172396504	NA	0.00280949781374514	0.00214787973482584	0.00489780501917038	0.00298965810539985	0.00411056699156991	0.00439837001320669	NA	0.00386285317396908	0.00264891857015706	NA	0.00512847064822508	0.00550158228709416	0.00451211986055876	0.0022280049401192	NA	0.00210657080534788	0.00289657014951572	0.00306236995662682	0.00441989594609352	NA	0.0076791402775992	0.00473271479441165	0.00448451679913461	0.00860845941232466	0.00244803045573769	NA	NA	NA	NA	0.00371221414570733	0.0063672980021241	0.00332625410694623
0.0114285125402715	0.00342890076705536	NA	0.00301125520622744	0.00419825516958876	NA	NA	NA	0.00381964449160513	NA	0.000864806702109162	0.00591645712677624	NA	0.00402563541009219	NA	0.0034306114065826	0.00392269851736783	NA	0.00268292609501202	0.00195386030124288	0.00472341420246048	0.00302508016048543	0.00382818749402235	0.00437354703687058	NA	0.00378920919115443	0.00292195298638006	NA	0.00496533424280607	0.00532616077985254	0.00450173674017069	0.00222229397145285	NA	0.00215193205193666	0.00287818485590324	0.00307657479240358	0.00407442936171108	NA	0.00778076744194413	0.00470415297166438	0.00425038991271791	0.00879145862661491	0.00246111603600859	NA	NA	NA	NA	0.00368435811798933	0.00655925493232494	0.0034141379815431
0.011240990002386	0.00350709148166783	NA	0.00278897822091893	0.00441509311885998	NA	NA	NA	0.00371128688059607	NA	0.000848448692289174	0.0060746942083581	NA	0.00396508140682316	NA	0.0034551033508938	0.00390409918694084	NA	0.00256573160582127	0.00206698094762626	0.00482496337340353	0.00294988716130227	0.00390535770000368	0.00441215269955743	NA	0.0035594625394271	0.0029749021980067	NA	0.00526018516049536	0.00541515494291468	0.00438340608664306	0.00214355605419225	NA	0.00216012865499482	0.0027283671760316	0.0029165544237136	0.00429537646317157	NA	0.00786189886676939	0.00489234852174236	0.0043887178031221	0.00898235215151337	0.00245640631268263	NA	NA	NA	NA	0.00347440907418839	0.00663074714260378	0.00320586962757375
0.0112084651700092	0.00351773045312187	NA	0.00253164699374842	0.00489068915619833	NA	NA	NA	0.00377754628154451	NA	0.000877846093084812	0.00625218794700294	NA	0.00407654315093293	NA	0.00363781165058573	0.00402121864116262	NA	0.00266828680479968	0.00219008310849768	0.00512176654541259	0.00291691542824455	0.00415748521990378	0.00438036796532322	NA	0.00375459234257906	0.00294135365425602	NA	0.0055493040685666	0.00557019090039854	0.00430860122658478	0.00202814238318309	NA	0.00206953941736273	0.00265862522885243	0.00276088084696324	0.0047180155502478	NA	0.00782138558815517	0.00486448602960968	0.00477368286378742	0.00913796712317081	0.00247792667769691	NA	NA	NA	NA	0.00351596045357122	0.00664324359435578	0.00320115598983331
0.0112923726437561	0.00355686954648165	NA	0.00288284485567673	0.0050161594833645	NA	NA	NA	0.00368961722803863	NA	0.000920557599805125	0.00600031661689336	NA	0.00398607287031198	NA	0.00369206688612215	0.00407856203486136	NA	0.00289389011890156	0.00231307198902631	0.00513273145412984	0.00283705839813767	0.00432225154425589	0.004331704752797	NA	0.00378237115294069	0.00276575841085415	NA	0.00526936360559638	0.00543183926983502	0.00438584305509523	0.00198146210131467	NA	0.00216071151850908	0.00300130102927616	0.00310566521886483	0.00486217284813493	NA	0.00772988216760703	0.00459107612009091	0.00487627783840094	0.00877519511783202	0.00258664638463891	NA	NA	NA	NA	0.00369513652302319	0.00670986272080986	0.00339099290922167
0.0113814270023255	0.00361191298497532	NA	0.00307325046210882	0.00444579929097679	NA	NA	NA	0.00382229811199971	NA	0.000888750028361665	0.00593359399829437	NA	0.0040461224669789	NA	0.00372843741427569	0.00396617668584062	NA	0.00289986104558901	0.00230796017858048	0.00473678125985558	0.00296945200742454	0.00408335329681769	0.00425871958660459	NA	0.00396954601299541	0.003077057220661	NA	0.00491284884054464	0.0057269864820664	0.00426041233952208	0.00191376542084357	NA	0.00211148778319506	0.00297670109521437	0.00315047602842172	0.0044022506869939	NA	0.00785954363712346	0.00466795028069721	0.00437166243403186	0.00872844430383434	0.00250844263299891	NA	NA	NA	NA	0.00375538162328638	0.00645245342776397	0.00361561488477535
0.0115393984500599	0.00346298564891775	NA	0.00303605970041989	0.00423041313334303	NA	NA	NA	0.00390335684645712	NA	0.000831379878387433	0.00602103409790096	NA	0.00388589861792361	NA	0.00350818798310233	0.00376881647422216	NA	0.00277764822440227	0.00221770925708021	0.00478986527629456	0.00309857596433429	0.00379866674295267	0.00439192752697028	NA	0.00377362625998864	0.00315015854259	NA	0.00504051386215494	0.00564466470412501	0.00436442730442754	0.00189450378663499	NA	0.00207107892565959	0.00285305783676583	0.00308442732838345	0.00414625521396813	NA	0.00800113782845912	0.00488945646289404	0.00417214023493463	0.0086023084469767	0.00248184389400854	NA	NA	NA	NA	0.00369603189222142	0.0059889231796049	0.00363620818803937
0.0116570849447641	0.00354041109673863	NA	0.00283666880729999	0.00447048040546736	NA	NA	NA	0.00403022010975224	NA	0.000838180746962668	0.0060827122791821	NA	0.00387142675836738	NA	0.00363355997436032	0.00396695893444712	NA	0.0027673221564803	0.00235046787255084	0.00477323425088213	0.00307990400582254	0.00403081631428867	0.00457563591473999	NA	0.00363837592611039	0.00295461995717399	NA	0.00493065580692587	0.00558799907196489	0.00437123204649828	0.00183327467009331	NA	0.00224804908536954	0.00282344204103833	0.00300985218497118	0.00440631946198628	NA	0.00794334949327764	0.00488156625221363	0.00442267112246949	0.00846309475106484	0.00251616530268516	NA	NA	NA	NA	0.00359261019846189	0.00578252631449887	0.0032390338929912
0.0115520985838154	0.00350517581237175	NA	0.00299308544127754	0.00409830158480524	NA	NA	NA	0.00371005419398891	NA	0.00083777315650247	0.0060124519992086	NA	0.00388258971546973	NA	0.00353958018839914	0.00382389759668989	NA	0.00277902709121085	0.0023778547004225	0.0047251378454984	0.00302419454367035	0.00386934162914619	0.00433904659129856	NA	0.00369318224247822	0.00291593526055568	NA	0.0049127151037047	0.00575084973191106	0.00424930395101721	0.0018220659781307	NA	0.00228297381910617	0.00285096350710601	0.00301726788878109	0.00414039427600684	NA	0.00770163176991601	0.00478216414058511	0.00410271316598423	0.00862835950689288	0.00240913930091906	NA	NA	NA	NA	0.00350287996951386	0.00594271523219596	0.00323302813958093
0.0116094805318386	0.00330911309318858	NA	0.00289856032326567	0.00407255454436362	NA	NA	NA	0.00374580293728832	NA	0.000853093245617266	0.00594272995575849	NA	0.00377603394813261	NA	0.00331206381620943	0.00376029451154815	NA	0.00271905774239993	0.00214808463197356	0.00471860422093313	0.0031758287128704	0.00370724628003145	0.00448579425019362	NA	0.00345038060322148	0.00324123381672921	NA	0.00499953797026411	0.00557706277544277	0.00422819613491314	0.0018588025064147	NA	0.00214613793112246	0.00283628413428368	0.00293593727106728	0.00400131923779413	NA	0.00759773446199851	0.00469649727818075	0.00408256929287453	0.00898597875656698	0.00240708901951384	NA	NA	NA	NA	0.0033138852096532	0.00598231652955106	0.00319749083156513
0.0117683273999407	0.00343825985722951	NA	0.00302681812424757	0.00434135977447891	NA	NA	NA	0.00354509446823759	NA	0.000888361902200156	0.00584743062461656	NA	0.00386834607867085	NA	0.00357203085067834	0.00407944870183927	NA	0.00254701918346706	0.00200227066705118	0.00481120136857655	0.00318024753332409	0.0040694643773975	0.0042047761911409	NA	0.00354316307959567	0.00313421469602727	NA	0.00482762945966851	0.00564327629380767	0.00424041778650293	0.00185041682444852	NA	0.00195267348827861	0.00273167366893583	0.00300176022401014	0.00420156716424247	NA	0.0077043391201507	0.00470841778073551	0.00450553936335267	0.00892987145155995	0.00247090394972887	NA	NA	NA	NA	0.00367077689875464	0.00603824717168325	0.00321419273183158
0.0117998829498521	0.00369428402323629	NA	0.00310233970860705	0.00456795764022774	NA	NA	NA	0.00385433534119367	NA	0.000957192934783002	0.00586883714727358	NA	0.0041126776376133	NA	0.00396148818585195	0.00401395195943726	NA	0.00257713917908121	0.0019475159794863	0.00494266128695217	0.00325601345577738	0.00423229065208092	0.00429157881668737	NA	0.00386856027359867	0.00317996679795373	NA	0.00494498276277315	0.00558392616489753	0.00432772843039304	0.00184483504191669	NA	0.00199559622948938	0.00283037633331501	0.00309347355655188	0.00441772786372054	NA	0.00772051166421875	0.00489835257345781	0.00453471020437119	0.00880480725355583	0.00249706096988102	NA	NA	NA	NA	0.00383765469886005	0.00601208882786448	0.00354638715973443
0.0118635735751097	0.00398550046000832	NA	0.00327386639804247	0.00464321855499043	NA	NA	NA	0.00416093941166399	NA	0.000991019321773707	0.00607189473320859	NA	0.0043023597395636	NA	0.00406735504844502	0.00394905615143368	NA	0.00290363030823153	0.00201486933077643	0.00498391033920606	0.00323178970041131	0.00424263553256784	0.00469140723450331	NA	0.00405051283295402	0.00294113906576653	NA	0.00483286989981425	0.0055973311433889	0.00450789967191825	0.00193509155138673	NA	0.00207007038958494	0.00310381931169959	0.00331368525489814	0.00455743741335041	NA	0.00776295052438853	0.00495733699218355	0.00447942367378797	0.00838111886914614	0.00255322817174506	NA	NA	NA	NA	0.00383637112537965	0.00608904953875448	0.00354999914104503
0.0119574843995358	0.00409779332241457	NA	0.00331514710607067	0.00446806814815995	NA	NA	NA	0.00436004536113563	NA	0.000955059041557846	0.00612927280750157	NA	0.00449877670055033	NA	0.00406393311181815	0.00383099242108005	NA	0.00291995394291103	0.00209851042261246	0.00486166799900246	0.0031741544276852	0.00418160170217321	0.00475381489332758	NA	0.00424015806978453	0.00271797934165441	NA	0.00501175834140271	0.00534188701142703	0.00464796461712921	0.00199103315135664	NA	0.00226075280844	0.00311603734024414	0.0032655377550184	0.00434743229071996	NA	0.00778733387056966	0.0050053123328401	0.00445622356540894	0.00845224962198402	0.00245102633145585	NA	NA	NA	NA	0.0038231360824014	0.00594326555417039	0.0036963232387886
0.0120924046174349	0.00414291090586023	NA	0.00315416901462082	0.00448753631697869	NA	NA	NA	0.00456392570435991	NA	0.000965562148890135	0.00606416561291504	NA	0.00447085334262335	NA	0.00395226331495213	0.00385461530989311	NA	0.00283531801987219	0.00201073336121005	0.00487267826992893	0.00321275049144521	0.00412899643222403	0.00482989385728207	NA	0.00405920677408716	0.00259621240934257	NA	0.00525648860767574	0.00549518943046247	0.00467573681452662	0.00196440771422085	NA	0.0022225358673704	0.00300942037404993	0.00315825871751026	0.00443285264860779	NA	0.00739248297620774	0.0050022285303119	0.00438771791462528	0.00850712497173591	0.00248569090577363	NA	NA	NA	NA	0.00361686442599456	0.00592549389528703	0.00379375553626338
0.0121571560353913	0.00410055037232539	NA	0.00332065010343343	0.0047175572615481	NA	NA	NA	0.00439963408376024	NA	0.000978220804441126	0.00594220824824986	NA	0.00451766211552703	NA	0.00392422034115649	0.00383188777645165	NA	0.00295432934497599	0.00209352386714535	0.00498064675344809	0.00327221379055339	0.00418213862921206	0.00483285004881131	NA	0.00436377174630405	0.00264101051838372	NA	0.00538318507824788	0.00521463531002072	0.00459092138665686	0.00202811872558515	NA	0.00221901841307148	0.00312200601509367	0.00324934248893049	0.00458021778465151	NA	0.00716448960521178	0.00502081535467391	0.00461896543594	0.00831464843330094	0.00251012937689831	NA	NA	NA	NA	0.0036980998336055	0.00615556585525455	0.00387955777161993
0.0121958368876347	0.00411251949354388	NA	0.00338894918531625	0.0048014373740183	NA	NA	NA	0.00435954509913134	NA	0.000971660076023213	0.00600115597918975	NA	0.00437167788360581	NA	0.00408416811305063	0.00404088160418996	NA	0.00302565322270767	0.00221587303203713	0.00508827121897065	0.0033809088747684	0.00431508994800122	0.00478628777478405	NA	0.00439687988183528	0.00243360052406208	NA	0.00499997118488861	0.00533946085129692	0.00460617058398034	0.00210421482749128	NA	0.0022912244591315	0.00321139319765355	0.00341039152134745	0.00467516406698652	NA	0.00733494757548188	0.00517488352686368	0.00466525162844125	0.00812626495349157	0.00252580232813632	NA	NA	NA	NA	0.00401625505542455	0.00640368365419555	0.00397769718734505
0.0122142399113411	0.00428812218173391	NA	0.00345881480706283	0.00485580863806231	NA	NA	NA	0.00432875887147245	NA	0.000982207414393028	0.00604625990129681	NA	0.00447635859464588	NA	0.00427742412992321	0.00402444792522742	NA	0.0030980174408283	0.00224707839456194	0.00520529002245735	0.00349864789371861	0.00446280458786715	0.00469526103117991	NA	0.00439361425132804	0.00238127064737404	NA	0.0051265777950108	0.005867240342437	0.00481642276761325	0.00220602560907937	NA	0.002267019881601	0.00328030366407088	0.00345010570731133	0.00482721811785182	NA	0.00738423814629184	0.00528798328539491	0.00471577143274212	0.00828832817428589	0.00244682460382723	NA	NA	NA	NA	0.00417620336000623	0.00626742121152472	0.00405247952804196
0.0121394797506213	0.00427941653185515	NA	0.00361936123558589	0.00482418443449118	NA	NA	NA	0.00467957049360253	NA	0.00102493189517093	0.00599858364995695	NA	0.0047441829018454	NA	0.00437433125025996	0.00405476670807025	NA	0.00302014942864701	0.00213668881165653	0.0050700342915408	0.00356840791794962	0.00447092385034284	0.00495651107888429	NA	0.00467926073138189	0.00240515026545759	NA	0.0049385528316961	0.00600253926605977	0.00487069991999776	0.002246501830334	NA	0.0024156452401222	0.00321809826490974	0.00345570561838632	0.00471808981573404	NA	0.00747681882143878	0.00519864594813472	0.00475661330337163	0.00841796432106248	0.00240165856775724	NA	NA	NA	NA	0.00430936815519907	0.00601951665339302	0.00416731893899144
0.0119933279383821	0.00390953239563493	NA	0.00353143538048936	0.00471783497123381	NA	NA	NA	0.00466916414234693	NA	0.00109089603403429	0.00592503902898379	NA	0.00455079774791281	NA	0.0039317449894969	0.00383877328130669	NA	0.00305383925213653	0.00221487560368935	0.00511451303409774	0.00352260135225789	0.00419486432043557	0.00494675810843219	NA	0.0043106921623376	0.00241790557576515	NA	0.00483302607145618	0.0057942499539461	0.00475569356887131	0.00233865730864862	NA	0.00245102477532286	0.00318741514152629	0.00336238173769913	0.00463707144777291	NA	0.00739899291218591	0.0051871230883098	0.0045888877732152	0.00807653826595119	0.00228850077915144	NA	NA	NA	NA	0.00402339965753993	0.00616548193019987	0.00433838644189999
0.0115965856786365	0.00380890251255143	NA	0.00347109650855271	0.00485893169591754	NA	NA	NA	0.00435442990878257	NA	0.00112256688911189	0.00576401110338277	NA	0.00439222794078391	NA	0.00388208434557309	0.00400893221677086	NA	0.0029899517910031	0.00215140202037279	0.00513379194497957	0.00371724266981814	0.00434593037239818	0.00485604604082524	NA	0.00401946784906427	0.00231459213884142	NA	0.00446964390305911	0.00563741992306502	0.00484630710406642	0.00231845949322181	NA	0.00230991379550688	0.00317282416893798	0.00336727922065164	0.00481223487678624	NA	0.00756662981121667	0.00514119763082516	0.00475042806535181	0.00819218105199401	0.00226456640555302	NA	NA	NA	NA	0.00394856614832046	0.00624941968140128	0.00404369640429734
0.0112500446185404	0.00385753435427435	NA	0.00343732301213231	0.00469150855691421	NA	NA	NA	0.00446414284933011	NA	0.00116741249136143	0.00570314323464818	NA	0.00479857928301044	NA	0.00395826083949297	0.00396927505480713	NA	0.00303265128079794	0.00230534972697697	0.00506392533793419	0.00378537322248588	0.00423473300188532	0.0049602719994133	NA	0.00436014822698751	0.00253451806021952	NA	0.00447573032069508	0.00593478712986395	0.00511808110874407	0.00232987261244265	NA	0.00230375347677896	0.00325445921723712	0.00339839797979947	0.0045836609975256	NA	0.00766746779542208	0.00523160697200073	0.00473679553466744	0.00816645589624007	0.00234558134145017	NA	NA	NA	NA	0.00395446093041098	0.00635813112692493	0.00392464550568804
0.0111860425865389	0.00384810591890048	NA	0.00342636653488839	0.00471475391109949	NA	NA	NA	0.00473091437286962	NA	0.0011666469787437	0.00576874999925144	NA	0.00467907049462369	NA	0.00393279120280862	0.00386721201188169	NA	0.00300605649343523	0.00216553693141363	0.00503663000597882	0.00387763737225922	0.00426001277480951	0.0053991789044441	NA	0.00436619770248508	0.00264799759907458	NA	0.00473600364321515	0.0060882085526008	0.00494869650490908	0.00236399699642345	NA	0.00227505863047359	0.00312503010135598	0.00322732618662689	0.00466370486850263	NA	0.0075141053438412	0.00527764486058609	0.00470584341737702	0.00782243241691748	0.00227478428176549	NA	NA	NA	NA	0.00385464487373827	0.00649767424236012	0.0040424154328102
0.0111708657467267	0.00409792531384164	NA	0.00334150472206215	0.00464138688194101	NA	NA	NA	0.00457350070182827	NA	0.00111594402652407	0.00588382637373693	NA	0.00492355291930382	NA	0.00399144623830889	0.00392748779804312	NA	0.00277702772371216	0.00204034104250922	0.00515149322150137	0.00388115237764256	0.00431121881463173	0.00505427389263375	NA	0.00455003925558954	0.00259796900386146	NA	0.00477799397632752	0.00603571782834595	0.00512080699165078	0.00240473679834836	NA	0.00237482483839833	0.00302581265574564	0.00320194631341229	0.00457874240460001	NA	0.00734429188861116	0.00513431399915595	0.0046633888341713	0.00751162533563834	0.00230109132925465	NA	NA	NA	NA	0.003842959647533	0.00663630427546861	0.00405617696786866
0.011224775157757	0.00378501951119137	NA	0.0034669776627108	0.0046985977964301	NA	NA	NA	0.00467646205725493	NA	0.00105256008335495	0.00591038526320308	NA	0.00473661506946901	NA	0.00373435039606881	0.00387840358534906	NA	0.00298702856694893	0.0020788703262157	0.00509703898006163	0.00387974409088878	0.00411128399856476	0.00501877625782564	NA	0.00443839824784397	0.00271274080053947	NA	0.00511012309259248	0.00607289528802499	0.00501022736663623	0.00247451605731944	NA	0.00242324779942202	0.00317866834239116	0.00336342506821559	0.00452637002129841	NA	0.00740679964172408	0.0050416578975726	0.00472956948982591	0.00762824149770197	0.00235391341189666	NA	NA	NA	NA	0.0038988784951792	0.00674407629970691	0.0040391610203489
0.0110090919600545	0.00363378546804677	NA	0.00335970554651883	0.00486996251634945	NA	NA	NA	0.00458350059936446	NA	0.00102080026583787	0.00568994394241867	NA	0.00427972560880543	NA	0.00362075924045283	0.00407532126241524	NA	0.00294612364779818	0.00217214798610201	0.00501450234447725	0.00388694387560424	0.00421805605593724	0.00494349872544627	NA	0.00398183127943871	0.00268984180811243	NA	0.00508015182135604	0.00637623864380369	0.00480305843722944	0.00252461319458468	NA	0.00251659359823317	0.00312425504461538	0.0033032529442432	0.00460744517127292	NA	0.00735125297046964	0.00503407321134686	0.00500314476426843	0.00787639288188155	0.00255042266949181	NA	NA	NA	NA	0.00371828268378504	0.00668845642964349	0.00406526826916561
0.010883904463492	0.00384517024398202	NA	0.00341279615184337	0.00501352769524301	NA	NA	NA	0.00406877757951077	NA	0.00106659533071056	0.00563298157790466	NA	0.00428604543602912	NA	0.00382939071348289	0.0043457320765932	NA	0.00310222460716613	0.00238243925105284	0.00510314559487228	0.00392934023467062	0.00441918772469297	0.00453609903585377	NA	0.00399604191360498	0.00278752211356278	NA	0.00559700794410698	0.0060333746186163	0.00482307188847015	0.00255411207366309	NA	0.00261766168620718	0.00324371143251985	0.00336440298640027	0.00469746136880937	NA	0.00753526863205984	0.00497583042574116	0.00520925408464849	0.00798056230538838	0.00271038193201727	NA	NA	NA	NA	0.00376858814563093	0.00675465486935586	0.00371457438875449
0.010765170090969	0.00412906637903708	NA	0.00340154646228433	0.00538568246040382	NA	NA	NA	0.00406653518235347	NA	0.00113181258235579	0.00580754801937824	NA	0.0045741261425021	NA	0.00416022875448663	0.00442534238807822	NA	0.00309185141768422	0.00254795765820302	0.00539069277306397	0.00390767048172133	0.00466711231453801	0.00458190046102986	NA	0.00431660234231786	0.00290683510144888	NA	0.00553228046468275	0.00574158950289482	0.00492620775890837	0.00256394855016372	NA	0.0027895608618558	0.00318041844489973	0.00327150637516019	0.00515907918358247	NA	0.00756112714579702	0.00503208171392709	0.0054184641369056	0.00807073886306678	0.00285086620503079	NA	NA	NA	NA	0.00397734728694006	0.00688981539420174	0.00381928017834937
0.010655151685335	0.00422009111750615	NA	0.00338735584920742	0.00524927842843203	NA	NA	NA	0.00412907592683672	NA	0.00120244976676485	0.00578491952373861	NA	0.00458606271823183	NA	0.00422621377535165	0.00436499065566105	NA	0.00302217755702026	0.0025226615889762	0.00547755501269977	0.0038993635977612	0.00463979777324539	0.00454485557579772	NA	0.0043342267549813	0.00319343006029894	NA	0.00546834492824313	0.00566137542984047	0.00506741882343891	0.00256968739860394	NA	0.00306212540103104	0.00316883542078646	0.00341591322939046	0.00509816912135475	NA	0.00719950490211605	0.00480621599760852	0.00525008664715459	0.00806335696047794	0.00286988250597658	NA	NA	NA	NA	0.00405835707564889	0.00688765059300735	0.00403116624564992
0.0106818458899031	0.00428114475340192	NA	0.00348783050614661	0.00508582325607647	NA	NA	NA	0.00427901271998971	NA	0.00126888099613425	0.00576238510025199	NA	0.00477479149811026	NA	0.00429514977932857	0.0042367643728553	NA	0.00316781371125228	0.00264840883226135	0.00533005898165601	0.00377887422507532	0.00464634426738884	0.00460598410451756	NA	0.00455481089603833	0.00301527256429826	NA	0.00547162023930226	0.00599264571865738	0.00515635116074564	0.00268798043983704	NA	0.0030681805685532	0.0033285920807089	0.00347246341611765	0.00505190621046955	NA	0.00717709177943238	0.0049341072058027	0.005057711634255	0.00795457380617566	0.00280267692385638	NA	NA	NA	NA	0.00402397055454234	0.0071157680615355	0.00399239917645957
0.0107107725934263	0.00412522345099161	NA	0.00341983553398105	0.00501074498454872	NA	NA	NA	0.00437583169449188	NA	0.00129013585344516	0.00572125618898148	NA	0.0047292925640773	NA	0.00411394461766119	0.00434460692117159	NA	0.00310633473929117	0.00269693685939375	0.00540202762231495	0.00377864473608444	0.00450819336604304	0.00477994917548415	NA	0.00447978594361257	0.00282213152865637	NA	0.00549083232113734	0.00604476747647551	0.00508510189955367	0.00262783161205085	NA	0.00290249685410556	0.00319299642792432	0.00328339836460904	0.00488551075501524	NA	0.00743511262565918	0.00504148564551248	0.00499479466611736	0.00791261475134266	0.00285055727784753	NA	NA	NA	NA	0.00394074591833053	0.00723402937998412	0.00384517216327314
0.0106352071315233	0.00429507087754992	NA	0.00344896643748951	0.00539804263546202	NA	NA	NA	0.00426376644825532	NA	0.00131936305970705	0.00585651618804647	NA	0.00464349118813997	NA	0.00439781869163486	0.00446909409808863	NA	0.00312673836071858	0.00277952318343406	0.00567080762138058	0.00373450286704347	0.00479423088576604	0.00471862499181033	NA	0.00441765115922422	0.00285542046284376	NA	0.00537961106994684	0.00579588525499644	0.00506091703601482	0.00248615840025395	NA	0.00300231505742852	0.00328854321937923	0.00348998005087086	0.00532597225980716	NA	0.00760308858298612	0.00479543953751638	0.00529339610518023	0.00804829037183979	0.00280563225369152	NA	NA	NA	NA	0.00413603433626398	0.00739247648963448	0.00383330944521159
0.010392686834438	0.00445995120358313	NA	0.00358279628244476	0.00518927633128353	NA	NA	NA	0.00450202152856382	NA	0.00134170674301462	0.00584185973120364	NA	0.00486641457027819	NA	0.00457927345466705	0.00424727039216333	NA	0.00334242788118947	0.00262664125533613	0.00558050588832873	0.00374252530750334	0.00483203780066852	0.0048591007345869	NA	0.00481601512585021	0.00297803136775763	NA	0.0055423184823216	0.0060952435814448	0.00523633124777793	0.00241789466041106	NA	0.00292224605104967	0.0035361929255196	0.00370640466708122	0.00518185897145401	NA	0.00774531126279358	0.00477923618018701	0.00513031955970804	0.0081724372432906	0.00278652480714266	NA	NA	NA	NA	0.0042599663613705	0.00735951426462383	0.00406939770766901
0.0102762356574839	0.00426861453019733	NA	0.00375321873320647	0.00504060279155404	NA	NA	NA	0.00466727404489166	NA	0.00135113642207797	0.00589748207535222	NA	0.00502706023309096	NA	0.00429467406372476	0.00431364969225179	NA	0.0034303066867088	0.00263765820489494	0.0054742727231547	0.00377710110267531	0.00467532921403919	0.00512447267582331	NA	0.00476867195792808	0.00288719873373439	NA	0.0054655434323357	0.00637865839366466	0.00531594763794016	0.00246570913160337	NA	0.00312444014948855	0.00356454098849361	0.00367953400284183	0.00498535372541977	NA	0.00763240724351312	0.00485970712661646	0.00499643861877284	0.00784922080313506	0.00274135593565883	NA	NA	NA	NA	0.00413123564627614	0.00697749520338905	0.00392475532807861
0.0103358327792262	0.00438620827904837	NA	0.0037256931251228	0.00505026306237022	NA	NA	NA	0.00439059109899212	NA	0.00137733687548658	0.00581665243269199	NA	0.00501139336179718	NA	0.00425992471188976	0.00422786111212474	NA	0.00327188954602435	0.00264661819415543	0.00569048772854644	0.00399713630894049	0.00458326596599994	0.00497906141728436	NA	0.00466140183638432	0.00280740280305087	NA	0.00553468967852051	0.00634847428416557	0.00546771212838427	0.00247367844090245	NA	0.0030037426597216	0.00341451188339483	0.00356017245460657	0.00500624327609269	NA	0.0077529307611873	0.00501089719429456	0.00496361769989948	0.00788853643776682	0.002763898713525	NA	NA	NA	NA	0.00410036121509561	0.00692078527899254	0.00400029159717994
0.010334040412604	0.00460790100389528	NA	0.00349497656327153	0.00537013022362175	NA	NA	NA	0.00472519460400786	NA	0.00135038308148335	0.00579185474229976	NA	0.00531373698959531	NA	0.00443450485802322	0.00438724289880915	NA	0.00326509347455514	0.00278819987376484	0.00586637369816544	0.003845863272838	0.00483935472173343	0.00513695642334182	NA	0.00486547620117706	0.00280223993426305	NA	0.00582899420181546	0.00623495740177304	0.00565486627858381	0.00256972329467024	NA	0.00314605839915704	0.00340330260506163	0.00354011506049996	0.00541970791884973	NA	0.00767749112948822	0.00530472414903133	0.00516837189178092	0.00769883788567879	0.00279961431795988	NA	NA	NA	NA	0.00406879294103666	0.00703491226476297	0.00414322096681929
0.0101934651266019	0.00457815770695857	NA	0.00355674030498802	0.00574298488941018	NA	NA	NA	0.00475057060833316	NA	0.00133326595860141	0.0057667934214811	NA	0.0052480879043636	NA	0.00467655101913915	0.00444265362274212	NA	0.00334551302276425	0.00287589938389254	0.00588501580732215	0.00376700855110764	0.00507854542723056	0.00521047899387472	NA	0.00494663152623207	0.00302262981924529	NA	0.0057104959893531	0.00628533082208165	0.00550737635430443	0.00268012655484731	NA	0.00323054641458267	0.00348483534571022	0.00365648910039169	0.0055901339682186	NA	0.00774900501800452	0.00530466313240811	0.00557133173736016	0.00763217482808937	0.00281108656464714	NA	NA	NA	NA	0.00422217671654081	0.0070839858856568	0.00401750272104434
0.0101051446062296	0.00465501371871689	NA	0.00378611574518934	0.00559392231775313	NA	NA	NA	0.00466181971836135	NA	0.00139248660784692	0.00565507558116186	NA	0.00511993726620733	NA	0.00485363014104383	0.00458137930521772	NA	0.00344483669133694	0.00285399883623473	0.00581651208875164	0.00372576096515006	0.00513725984108026	0.00500176334493567	NA	0.00500529048104155	0.00294464843218031	NA	0.0055080368148471	0.00622535472283773	0.00545105782651653	0.00281365564349961	NA	0.00328902876516163	0.00360317044066206	0.00384159940066747	0.00557948971555843	NA	0.00791538399723444	0.00532875064340628	0.00552280663240698	0.00769627006195368	0.00290980104391043	NA	NA	NA	NA	0.00462725523543372	0.00708368381362812	0.00434227610469576
0.010147943667691	0.00477294488299012	NA	0.00380323822675608	0.00538565647920499	NA	NA	NA	0.00455640900810133	NA	0.00144371087997341	0.00554280621458995	NA	0.00518029297980793	NA	0.00487609706836849	0.00447759827148708	NA	0.00349779230654677	0.0029199451187371	0.0057621282694059	0.00403339017632671	0.00508672714367614	0.00495524141635864	NA	0.00505290600750457	0.00275155557495236	NA	0.00536017923545245	0.00607951305740901	0.00557583778614674	0.00279748685932085	NA	0.00322581723776388	0.00370249936971503	0.0039134878540032	0.0054148012950401	NA	0.0077554849393845	0.0054164023643426	0.00534459951235347	0.00759502633846854	0.00287429019035259	NA	NA	NA	NA	0.00451342339747337	0.00719093485452099	0.00451306009922493
0.0101482404795777	0.00449532728662302	NA	0.00366074855662364	0.00507869669062423	NA	NA	NA	0.00501609370229809	NA	0.00145707646616813	0.00540290727161666	NA	0.00522193388441013	NA	0.00441626156843595	0.00425621818009704	NA	0.00344421055483737	0.00291821992755124	0.00563327939611725	0.00416368675623184	0.00464925770711072	0.00528117631275905	NA	0.00501096068863076	0.00266034594967648	NA	0.00521569677009434	0.00602358876756851	0.00541475883561747	0.00292121824855822	NA	0.00313536143985651	0.0034900648287371	0.00360085175821602	0.00499460592883713	NA	0.00764723837102462	0.00543124514445467	0.00511656567570351	0.00772190052131548	0.00279167080552342	NA	NA	NA	NA	0.00412860584773973	0.00728212671516826	0.00444419457062798
0.0100672022847617	0.00429228377431708	NA	0.00376073158588415	0.00537861747676946	NA	NA	NA	0.0049423556891531	NA	0.00149546945273409	0.00537477250515632	NA	0.00491359747155589	NA	0.00421974054023405	0.00417289876090965	NA	0.00332049765562488	0.00278475358123369	0.00580251614506473	0.00420768558120547	0.00465796019679531	0.00535512124065732	NA	0.00455322058774264	0.00285388945579756	NA	0.00545188673519956	0.00594718574874739	0.00529062526749193	0.00303619604136927	NA	0.00319628564190417	0.00352729672538333	0.00370817358975881	0.00526744060092227	NA	0.007759857597434	0.00537321819915691	0.00529525806264545	0.00778301725688631	0.00269798057010606	NA	NA	NA	NA	0.00407437729056597	0.00738515379463145	0.00439541574759462
0.0101374999670395	0.00470148196515592	NA	0.00371491530883443	0.0053255832098184	NA	NA	NA	0.00465927278740517	NA	0.00156245166522572	0.00536366893447419	NA	0.0052193998530354	NA	0.00455613518973026	0.00422001816366239	NA	0.00340629191912844	0.00274546226942058	0.00599332669303804	0.00425305496977108	0.00481665261637265	0.00520426331700653	NA	0.00475912277953091	0.00298633940569345	NA	0.00538383871494324	0.00613499636552769	0.005503045856854	0.00318693557087662	NA	0.00324582289622543	0.00357783680653636	0.00374112071436874	0.00545747423449654	NA	0.00786294977230632	0.00522723928534698	0.00508685737333873	0.00747167493042612	0.00276113151750271	NA	NA	NA	NA	0.00428550307490647	0.00743846224950442	0.00422915649636003
0.0101716354358703	0.00459569940768511	NA	0.00381463348280754	0.0054355222385938	NA	NA	NA	0.00475878381837349	NA	0.00159387898816366	0.00537186324175617	NA	0.00521392496995251	NA	0.00456737300845952	0.00422007245452908	NA	0.00356843482039958	0.00275894633819846	0.00591021189136427	0.00431697468762215	0.00488761206449856	0.00505550797947916	NA	0.00471080211586829	0.00295683274727607	NA	0.00538473954696464	0.00604747045774394	0.00546520494514734	0.00326377661234214	NA	0.00323681789278658	0.00372086446353054	0.00384195928943358	0.00542961398058115	NA	0.00776327288535682	0.00507107007102808	0.00520254193462369	0.00726456606993282	0.0027865354541243	NA	NA	NA	NA	0.00429757180139183	0.00741898911478076	0.00450847511314751
0.0101550007429213	0.00490405982684915	NA	0.00402963695647083	0.00514096656100344	NA	NA	NA	0.00489406915471401	NA	0.00159607743972939	0.00549255535922681	NA	0.00544328203770788	NA	0.00480075705949615	0.00422344057686921	NA	0.0036673246265702	0.00279303592102602	0.00570519234818668	0.00437027585031293	0.00482235197532169	0.00519917301607309	NA	0.00515017703234502	0.00282515162784736	NA	0.00553716928988709	0.00581154637327792	0.00550621390672694	0.0033032056331326	NA	0.00326406550238777	0.00377733707274701	0.0039561644019318	0.00512992626982227	NA	0.0077667616169695	0.00503694250150972	0.00500048043833371	0.00746446759521606	0.0027281353536804	NA	NA	NA	NA	0.00450356502851769	0.00736147635737195	0.00457567933979638
0.0101340003613405	0.00494776929184766	NA	0.00402185525362438	0.00544244086151082	NA	NA	NA	0.00515643070548926	NA	0.00162914363068203	0.00534302589131012	NA	0.00557064316066018	NA	0.00487586026808664	0.00416125737092356	NA	0.00357543821836192	0.00276390166715835	0.00569875021411448	0.00446648389656769	0.00487301758648467	0.00529616637754829	NA	0.00532225888134087	0.00291732121969069	NA	0.005472023016353	0.00603044789682641	0.00552722580596703	0.00333234717194018	NA	0.00341482420425217	0.00365367809741836	0.00375752634508267	0.00542415683715062	NA	0.00799261022880472	0.00503409195539953	0.00523678194152183	0.00766999444432241	0.00268788642792422	NA	NA	NA	NA	0.00434967743751346	0.00726188563718666	0.00465859232677536
0.0100585841736605	0.00495817478059764	NA	0.00410461124422833	0.00514317132859318	NA	NA	NA	0.0053419375245334	NA	0.00170804906681526	0.00525268098695229	NA	0.0057764295428708	NA	0.00482845832824819	0.00408580416848097	NA	0.00338937075696215	0.00258662346178753	0.00559042573377182	0.00451614053053603	0.00481491806099302	0.00538880438573803	NA	0.00560010401872511	0.00310066769306386	NA	0.00541866662556139	0.00622700477314719	0.00569410538513592	0.00344511750127967	NA	0.00344325339557468	0.00357586810874943	0.00373811545601126	0.0051834066785216	NA	0.00812098537673263	0.00506057723336876	0.0049948789018009	0.00746227578782994	0.00271645409937565	NA	NA	NA	NA	0.00441728887704889	0.00713942536275276	0.00493295473454928
0.00989719271075675	0.0047717811924256	NA	0.00379042423830326	0.00521214223934449	NA	NA	NA	0.00532843932200924	NA	0.00175633751909719	0.00531703484696976	NA	0.0055525664854767	NA	0.00454879024403717	0.0040938000227738	NA	0.0033475449528206	0.00255132832124416	0.00549706264065798	0.00450078821101998	0.0046687329441522	0.00564660961727415	NA	0.00521532919906646	0.00281209300638796	NA	0.00531719547434484	0.00657583018190122	0.00563490922303545	0.00355536316665542	NA	0.0036303897200087	0.00348513116838788	0.00361767511225641	0.00522243150841458	NA	0.00826412338073216	0.0049620840579019	0.00507232429972531	0.00758582531677902	0.00280479748353921	NA	NA	NA	NA	0.00418363679599461	0.0070575125557892	0.00492826849706622
0.00969495500323425	0.00456907387744132	NA	0.00384434876678821	0.0050380417896424	NA	NA	NA	0.00552264022808523	NA	0.00175828640762113	0.00533766044603313	NA	0.00540815237691992	NA	0.00456443220564318	0.00425250109538153	NA	0.00332568243806425	0.00258325819616912	0.00538378433425219	0.00451554533517808	0.00464271254413884	0.00586127785022929	NA	0.00529476861054466	0.00291251423535566	NA	0.0053915650726919	0.00652056815547083	0.00551718837088537	0.00362477021664625	NA	0.0037045384039401	0.00346863877383375	0.00364995869867107	0.00502448653452392	NA	0.00809965324654316	0.0051154180377864	0.00501445220259354	0.00789775198331694	0.00285137311319816	NA	NA	NA	NA	0.00434048833786131	0.00708229700683985	0.00482049865066861
0.00932856099607949	0.00443059141222737	NA	0.00375132327763769	0.00509738495665313	NA	NA	NA	0.0054723996437254	NA	0.0017819053362602	0.00533738680219858	NA	0.00512689608052682	NA	0.00455422854783234	0.00437416995237056	NA	0.00352955571305701	0.00275532807049952	0.00538914617500878	0.00463449127234564	0.00469332073605297	0.00552173724116205	NA	0.00498870072321362	0.00318756153399575	NA	0.0053483720005192	0.00648841161910242	0.00527212099648365	0.00366225356921742	NA	0.00368189380618557	0.00355893979463127	0.00367983482144339	0.00494041153445366	NA	0.0079188053551836	0.00545984144686096	0.00514688413533748	0.00816517560892592	0.00295250478900342	NA	NA	NA	NA	0.00440771673926629	0.00707482492447856	0.00503460810819827
0.00916231821505632	0.00470016706831169	NA	0.00404512439686002	0.00540833424721144	NA	NA	NA	0.00500468440364169	NA	0.00180850583000562	0.00520741430608397	NA	0.00523975259622327	NA	0.0048516290408978	0.00433798678911738	NA	0.00365784352401389	0.0029409352549755	0.00548579081586514	0.00473385860036281	0.00489812602854574	0.00540696801622549	NA	0.00519696523135656	0.0030390369150924	NA	0.00538870402916717	0.00638037598558884	0.00518964627572609	0.00370618579585377	NA	0.00377334020493337	0.00381864619268969	0.00400564506893285	0.00528384805439167	NA	0.00783016640616625	0.00533134086587235	0.00527495018881525	0.00775909643683411	0.00299819738264599	NA	NA	NA	NA	0.00459577334647522	0.00719642821049606	0.00439772130635287
0.00909310985377385	0.00488122777970464	NA	0.00417760779589813	0.00576459999395881	NA	NA	NA	0.00484730165055926	NA	0.00185518881498772	0.00507933467857885	NA	0.00538469907565324	NA	0.00503107808649132	0.00458446747365213	NA	0.00387532143506107	0.00320042639915079	0.00580482152558536	0.00472523423457582	0.00515174793393802	0.0053193651437858	NA	0.00522617797057026	0.00315802019802827	NA	0.00567826479556493	0.00633772183513001	0.0053367627336007	0.00372618980267189	NA	0.00406112528686103	0.00396754529143023	0.00411828923726259	0.00562651872276345	NA	0.00775129661083237	0.00543756649809181	0.00564240906603741	0.00752896240160967	0.0030628618179462	NA	NA	NA	NA	0.00460929123433213	0.00748517025854609	0.0042309628814081
0.00902971693341016	0.00488208203474237	NA	0.00434900672514708	0.00598028741016114	NA	NA	NA	0.00476833755633961	NA	0.00186899693658357	0.00509778123501114	NA	0.00538628154437631	NA	0.00503031508639518	0.00477171321356399	NA	0.00382542629830593	0.00299396583120166	0.0059571948438836	0.00468152280402422	0.00526778275541636	0.00513037978390285	NA	0.00522488452194057	0.00325712947596668	NA	0.00587349270958274	0.00650656129473795	0.00556961109200657	0.00363656535042157	NA	0.00397744801249884	0.00402366860337034	0.00424741570330116	0.00568428482516772	NA	0.00773949495934138	0.00536550177573598	0.00588678592068319	0.00741982340418284	0.00298472585302013	NA	NA	NA	NA	0.00486765779782304	0.00754219934757889	0.00470236441545478
0.00896530353567643	0.00512766549496182	NA	0.00418577955376191	0.00601103888720358	NA	NA	NA	0.00472503853493937	NA	0.00187435685555217	0.0052414641530922	NA	0.00569458664782265	NA	0.00524693110375867	0.00499863318609666	NA	0.00366372197857675	0.00309151308453227	0.0061896855855133	0.00480919906048318	0.00543783858711788	0.00513993102385493	NA	0.00539009007199	0.00305133018681397	NA	0.00590787537263121	0.00687444518971301	0.0058939832199628	0.00350742214997497	NA	0.00330750862549341	0.00388297642310657	0.00407495591187262	0.00583574162659781	NA	0.00811571328756001	0.00542148323892005	0.00591873968154025	0.00708751787532213	0.00308402905856797	NA	NA	NA	NA	0.00472493155798081	0.00744490736599825	0.00481308472642066
0.00904218332473231	0.00511823784822517	NA	0.00428243996242562	0.00586454502411484	NA	NA	NA	0.00506536286436301	NA	0.00189356488969003	0.00526778268737098	NA	0.00600051059794343	NA	0.00514318263697137	0.00491192612034968	NA	0.0038566233462302	0.00303381895229813	0.00613534651710188	0.00489443515072738	0.00539148361384953	0.00538316993788307	NA	0.00567824575377061	0.00295635131173216	NA	0.00560268091116766	0.00676579249125015	0.00594231233577731	0.00362220379231634	NA	0.00322036965612791	0.00412745039341995	0.0043430583376596	0.00583729534470389	NA	0.00828468451467665	0.00552330011602485	0.00573987664900879	0.00693166515058424	0.00313644580126746	NA	NA	NA	NA	0.00486279202782791	0.00730395321183051	0.00505895664437394
0.00905630729855497	0.00527996970896408	NA	0.00449558678781163	0.00552257014080147	NA	NA	NA	0.00521507025976269	NA	0.00189025243584545	0.00520324235180789	NA	0.00611941962884848	NA	0.00520934517481183	0.00462427903144839	NA	0.00408704508757662	0.00307529609102593	0.00598043901592092	0.00481046568333896	0.00534832496603222	0.00554294051249928	NA	0.0056478659930045	0.00303568556376784	NA	0.00528472441585084	0.00683910001427183	0.00613303135421133	0.00367575228303788	NA	0.00332198625805329	0.00428775496860585	0.00453717450600621	0.00561185394188648	NA	0.00819401731978038	0.00533128528297076	0.00545455824325493	0.00692163021945942	0.00296710202143132	NA	NA	NA	NA	0.00493795455750968	0.00721942493800663	0.00526302099770975
0.00902135446651795	0.00515706291432206	NA	0.00453875223455513	0.00520860079050207	NA	NA	NA	0.00563619323673859	NA	0.00195794403664165	0.00508084224260326	NA	0.00617217854352509	NA	0.00497586264292419	0.00470571157970392	NA	0.00386221061664095	0.00310493342680373	0.00562095707895229	0.00474594796315988	0.00496511309304194	0.0059780677152306	NA	0.00588028353471975	0.00308268071329693	NA	0.00513106412326873	0.00659548196755405	0.00614838646501566	0.00369254804567665	NA	0.00375362301256437	0.00410620235128641	0.00436564890973385	0.00514495272435324	NA	0.00829373259901153	0.00519263605937403	0.00518518651857589	0.00702052990079535	0.00304421313446659	NA	NA	NA	NA	0.00475820889426764	0.00738916072016725	0.00567511052684714
0.0089606631437557	0.00497619389806881	NA	0.00452316664845396	0.00509392380680489	NA	NA	NA	0.00580807831100982	NA	0.00202547278639941	0.00498625652775309	NA	0.00608536647978464	NA	0.00493132958124587	0.0045504503435299	NA	0.00408128119922322	0.00305643450502575	0.00559839569595654	0.00482858876749488	0.00485521841874373	0.00610892719428778	NA	0.00588679051096362	0.00295154385550243	NA	0.00537389675599971	0.00649366010802816	0.0059853164830463	0.00373260482216147	NA	0.00373989963777205	0.00424178305028241	0.00434378715555738	0.00509181850248152	NA	0.00829611694516348	0.00544193595050324	0.00505059370993356	0.00712093324720986	0.0030126062044734	NA	NA	NA	NA	0.0046710358019582	0.00754958974000865	0.00581504598507932
0.00884995685798763	0.0047453260538535	NA	0.00489043122713461	0.00499652296596776	NA	NA	NA	0.00581863037898168	NA	0.00206276650114302	0.00496269510751185	NA	0.00577671276993951	NA	0.0047514839084745	0.0047541168220576	NA	0.00390786451937048	0.00312377706180566	0.00580301187247896	0.00478923572431111	0.00480940571375755	0.00596998794831813	NA	0.00551608430806555	0.00295985626620616	NA	0.00552167450961504	0.00672924780423397	0.00606264931911799	0.00367433801645888	NA	0.00370114364294749	0.00416930432826474	0.00430490419840007	0.00499104466684261	NA	0.00810078223049876	0.00552658853045806	0.00503077969575788	0.00725037467370299	0.00310516354306171	NA	NA	NA	NA	0.0047275873012255	0.00769410157649535	0.0061265087494324
0.00894258168185669	0.00462516200790853	NA	0.00476921322122285	0.004942408652215	NA	NA	NA	0.00536397223506499	NA	0.00210186905702576	0.00480192583200268	NA	0.00545124317022041	NA	0.004701782747827	0.0047613663882835	NA	0.00413690751589955	0.00309807099663853	0.0057052268403162	0.00491450862200876	0.00479129692397654	0.00584664326671946	NA	0.0053440786181319	0.00318012755952778	NA	0.0054765050073233	0.00680185796973398	0.00591421963218563	0.00363001071130936	NA	0.00379269799445049	0.00430484574260905	0.00443612324813002	0.0049951829991804	NA	0.00800269172493341	0.00561330716574136	0.00499293337173739	0.0069158510369074	0.00308203775346466	NA	NA	NA	NA	0.00461261045899091	0.00757831498441849	0.00575275445864262
0.00913235830669263	0.00445285334885049	NA	0.00443462777855472	0.00472874264794009	NA	NA	NA	0.00534958498072742	NA	0.00215478650903669	0.00475596207257413	NA	0.00536845450258378	NA	0.00437421885309807	0.00457365080718395	NA	0.00402670353895657	0.00306043227302462	0.00559747952121903	0.00514699222039149	0.00456467089647013	0.00584198874616215	NA	0.00486454652783531	0.00348477111139318	NA	0.00538949408831315	0.00715411239153428	0.0059222852644212	0.00362565926466048	NA	0.00381948738523357	0.00424296711628048	0.00432032558460159	0.00463213052121253	NA	0.00793509821805368	0.00589237353281538	0.00480597245273889	0.00681887528724999	0.00312768316726788	NA	NA	NA	NA	0.00432822580814067	0.00758408335643019	0.00542952362347338
0.00925812886360706	0.00471079065181264	NA	0.00437629820948882	0.00487451745285168	NA	NA	NA	0.00553585674678399	NA	0.00216707903747561	0.00474873986115541	NA	0.0056089861971213	NA	0.00456573597613896	0.00446585188200974	NA	0.00395937410017522	0.00330721554786975	0.00560504654409876	0.00530886761846184	0.00460479350687928	0.00587937947596663	NA	0.00521800996833047	0.00335640834898889	NA	0.00568593859889195	0.00715339443255969	0.00601183011078529	0.00379942694898738	NA	0.00366198441486145	0.00409424011587716	0.00415518685356018	0.00474488158876896	NA	0.00805521987908114	0.00594395710379	0.00483047383654635	0.00660580671054978	0.00320244611497555	NA	NA	NA	NA	0.00446110930018005	0.00752505778984609	0.00509947133877912
0.00938990537387572	0.00492429137722669	NA	0.00473071151044433	0.00524497818162166	NA	NA	NA	0.00571072599968671	NA	0.00218947530131044	0.0047192166783942	NA	0.0060229647767719	NA	0.00486947214902199	0.00484480548652001	NA	0.00392091335691128	0.00328840265577714	0.00572800556122377	0.00531578433045086	0.00505407830554511	0.00602335460732281	NA	0.0056813427856495	0.00337212366807971	NA	0.00555503743632718	0.00678728156014286	0.00625779424688832	0.00412067895649283	NA	0.00371092829084299	0.00409290958117809	0.00422969385996504	0.00532958059919029	NA	0.00798566245405993	0.00582999557542542	0.00537126739282599	0.00650811647865907	0.00326679609659972	NA	NA	NA	NA	0.00466895968651513	0.0071578872479554	0.00552483083084076
0.00939304275776854	0.00506436073834764	NA	0.00499685652897348	0.00529095945356196	NA	NA	NA	0.00600101221387878	NA	0.00222333720543606	0.00481238630477326	NA	0.00631945130481675	NA	0.00508700168851187	0.00495224485371035	NA	0.00390820259018869	0.00325799115949158	0.005810508219575	0.00529038817354037	0.00506624607079676	0.00635446355545999	NA	0.00609513573754536	0.00319745162356567	NA	0.00572058582857044	0.00669083603377642	0.00624532656647887	0.00420816190219031	NA	0.00390636722571414	0.00425155393162847	0.00447602376362523	0.00528069545056963	NA	0.00803733692712241	0.00561496853872939	0.0053026420511877	0.0065264968392121	0.00328792964835965	NA	NA	NA	NA	0.004929121355147	0.00703935743109721	0.00577080563610405
0.00933647821689451	0.00502137608976416	NA	0.00483471179001195	0.00546243685452839	NA	NA	NA	0.00625113673013857	NA	0.00228862750061655	0.00489178893692069	NA	0.00618034239355598	NA	0.00488881666549423	0.00515675430844102	NA	0.00411123462919374	0.00335870492877633	0.00586149800694693	0.00556147067160571	0.00518355187269428	0.0064376085428502	NA	0.00578729322319032	0.00320911593960838	NA	0.00541212954693446	0.00660043763267911	0.00609085285184067	0.0043693374917859	NA	0.00407348324884066	0.00435255495981267	0.00454837870180955	0.00542309914347957	NA	0.00839337473938728	0.0053380245121312	0.00547560734875572	0.00677543203809389	0.00350118947448682	NA	NA	NA	NA	0.00490616463543039	0.00728476830368667	0.00574985347430586
0.00932026146151206	0.00493910378430393	NA	0.00489964056618418	0.00548859352164389	NA	NA	NA	0.00617931342803169	NA	0.00234714776670736	0.00487034379104399	NA	0.00607090552409177	NA	0.00485660992696435	0.00514905248101561	NA	0.00434949542207456	0.00359655105429448	0.00580976541910697	0.00564848175357129	0.00518139359597435	0.00633475164020471	NA	0.00560397131891113	0.0032855219785893	NA	0.00545375283634101	0.00666417282615732	0.00596276553946444	0.00469301433520187	NA	0.0042401174982156	0.00455833056091883	0.00462848855643784	0.00543243777881656	NA	0.0085517554416659	0.00540594230500956	0.00553713171766943	0.00660806585090655	0.00352239546650799	NA	NA	NA	NA	0.00477046628804422	0.0071622826475813	0.00577562564757825
0.00905496294394033	0.00504126017730449	NA	0.00501558943027359	0.00556320577212416	NA	NA	NA	0.00596032846907409	NA	0.0023831633078301	0.00475327713490909	NA	0.00587587957726637	NA	0.00504246514120128	0.00506953136153855	NA	0.00443520105786221	0.00357905062745729	0.00580722835649638	0.00569899533189693	0.00514295072424071	0.00613220768103065	NA	0.0058315716775724	0.0032582371753081	NA	0.00561537022521032	0.00663721982071213	0.00590766390815995	0.00473692037101695	NA	0.00445299435411128	0.00459835336463881	0.00470640045727249	0.00535249220671402	NA	0.00827354597080622	0.00559613461241942	0.0055740225940909	0.00673769238450873	0.00346461399772714	NA	NA	NA	NA	0.00490186290702241	0.00715066700751353	0.00580290510547763
0.00877530217333285	0.00515917591320509	NA	0.0049693352745578	0.00555814614035071	NA	NA	NA	0.00607197870446677	NA	0.00244463782527567	0.0048261972219759	NA	0.00615669974673827	NA	0.00519202681127385	0.00514156647039986	NA	0.00443852361598304	0.0035056866782894	0.00588701782551524	0.00579542243012419	0.00527822249147131	0.0059262194156064	NA	0.00594654770176876	0.0031891735033775	NA	0.00540902864872972	0.00699700360168658	0.00602546938268218	0.00471689285140124	NA	0.0044460414370613	0.00467021552492692	0.00474920222307166	0.00542721869158065	NA	0.00819208751789014	0.00553974015706307	0.0056999024466683	0.00702085028235764	0.00347820721670592	NA	NA	NA	NA	0.00503404428878934	0.00709883236494562	0.00589854723061576
0.00863361293611247	0.00508011859729286	NA	0.0053340682591704	0.00538430071712588	NA	NA	NA	0.00603721027467424	NA	0.00253283852408641	0.00484661395557282	NA	0.00636731732793812	NA	0.00514135439126604	0.00497643294037898	NA	0.00470180900061274	0.0037067643628018	0.00586376765181423	0.00570218468266318	0.0051424080423973	0.00596549421629072	NA	0.0062174292405953	0.00328731199747171	NA	0.00554438667004416	0.00713564093162473	0.00610497887841699	0.00462709063337977	NA	0.00431152534888275	0.00478771010288806	0.00498949552257556	0.0052847459831558	NA	0.00828028065336159	0.00553041001287513	0.00553685195888865	0.00709217501944112	0.00353372074196725	NA	NA	NA	NA	0.00522807399963676	0.00693798567624088	0.00583804096374841
0.00853102603589484	0.00508846032733309	NA	0.00560073487198955	0.00564285070842725	NA	NA	NA	0.00610724273384921	NA	0.0026393730656409	0.00470134882086623	NA	0.006156402793959	NA	0.00525737056430596	0.0048114139201701	NA	0.00470474167469982	0.00369455794393694	0.00589035465180271	0.00552333407277107	0.00521466601546585	0.00613309608697974	NA	0.00627847592620558	0.00328121641244971	NA	0.00562861752717674	0.00680657345928816	0.00616961526513402	0.00454119924469639	NA	0.00441950047954848	0.00478699887464459	0.00493324272833843	0.00556851221881585	NA	0.00846644420000695	0.00556455670435782	0.00568272157032698	0.00696188616798162	0.00341469664166007	NA	NA	NA	NA	0.00530631848896531	0.00693243667311361	0.00584138292421101
0.00831511013657939	0.00525807358846831	NA	0.00550449705646627	0.00554478200200661	NA	NA	NA	0.00631322468043451	NA	0.00267862907788129	0.00462818167326856	NA	0.0063050328864313	NA	0.00536773323767989	0.00473406065622787	NA	0.00455460236812563	0.00378128234963598	0.00595449017597421	0.00554543237642747	0.00529200607744085	0.00632519899090127	NA	0.00647983657952782	0.00329895618834057	NA	0.00550988547166065	0.00676621997357747	0.00616136176734121	0.00450701713743173	NA	0.00415473421178883	0.00475440361574588	0.00491251293809653	0.00552844617546624	NA	0.00854119264513931	0.00569695176793414	0.00560442796604379	0.00662699880675977	0.00340573287964183	NA	NA	NA	NA	0.00531502033234164	0.00728011699977426	0.0063190545659442
0.00825318901135175	0.00549783385756973	NA	0.0054445038023746	0.0054590407174871	NA	NA	NA	0.00649979732880846	NA	0.00274343932000274	0.00458459038766984	NA	0.00641285175397762	NA	0.00550600308007881	0.00469619621814012	NA	0.00478533325961108	0.00380783577101009	0.00593755329645483	0.00566721616143363	0.00524391165154043	0.00633392674472413	NA	0.00632595510189458	0.00321475885245096	NA	0.00555215372515816	0.00741127272480914	0.00628110006207489	0.00458846226180169	NA	0.00419067851526204	0.00482406445738355	0.00486341546775927	0.00542452532046851	NA	0.00862369343899516	0.00573700241917922	0.00537198239755533	0.00665680873243698	0.00336762917020078	NA	NA	NA	NA	0.00513044396267225	0.00734282689745578	0.00614922585189144
0.0081413415149664	0.00534328235552345	NA	0.00519378579189044	0.00563015469358367	NA	NA	NA	0.00652647482036091	NA	0.00280661347877293	0.0046037113303259	NA	0.00649256573813964	NA	0.00525991130309117	0.00481773913507639	NA	0.0047043327674535	0.00379792044511331	0.00608988678461833	0.00559936146885098	0.00517167309090312	0.00648319685093387	NA	0.00604529296288606	0.00340681259982953	NA	0.00588372831710426	0.00733248410631415	0.00645856488524113	0.00455112963754111	NA	0.00426842569090599	0.00482523681462216	0.00487551020776502	0.00552559771893285	NA	0.00843763053814556	0.00570506368340588	0.00553908285866198	0.00667471504367711	0.00342717604279819	NA	NA	NA	NA	0.0050314953217805	0.00732481469357265	0.00588043520160079
0.00799658782280439	0.00561655167479101	NA	0.00510623225091627	0.00597387050803425	NA	NA	NA	0.00659036562715552	NA	0.00288987229047712	0.0045790361610361	NA	0.00658843260082365	NA	0.00560247759734954	0.00520974211524553	NA	0.00458258077917797	0.00386270567573771	0.00631314074087149	0.00566693612754632	0.00552676507609989	0.00653204517744886	NA	0.0062957331283626	0.00338241933551303	NA	0.00610364389502388	0.00699176569352087	0.00655997342135966	0.00461077812823521	NA	0.00437501591509988	0.00476222072233025	0.00481469839649062	0.0058129692215184	NA	0.00857675064041902	0.00572715627464735	0.00600126332170146	0.00629032911855669	0.00357276322972337	NA	NA	NA	NA	0.00524124887601966	0.00723849192413807	0.00587896928239205
0.00785094508808887	0.00565641062928954	NA	0.00536919765968278	0.00642509349358143	NA	NA	NA	0.00658488501505705	NA	0.00295393307453111	0.00461713429706487	NA	0.00666478028324314	NA	0.00581871196322573	0.00536033189062005	NA	0.00487422111872806	0.00388693549778171	0.00670418834738196	0.00556179132492362	0.00600438398885383	0.00629573604470787	NA	0.00647147001499533	0.00336751844165931	NA	0.00622417296592349	0.0070071979138665	0.00656800437256982	0.00490757550360203	NA	0.00448212316015371	0.00506363953770636	0.00511862956348773	0.00650006637977858	NA	0.00870685764704641	0.00591407411632116	0.00638186369449019	0.00645208463292599	0.00364989934278572	NA	NA	NA	NA	0.00562066626856369	0.00727486298028358	0.00615902046959233
0.00782516502042916	0.00606017328441598	NA	0.0054363972489651	0.0065843932029177	NA	NA	NA	0.00663966128353818	NA	0.00299291455742247	0.00453797405930905	NA	0.00671253688937357	NA	0.00617415644926003	0.00573807506423084	NA	0.00496246656089129	0.00405707704896659	0.0068311977809666	0.00590677372207081	0.00630236699172475	0.00626065558004156	NA	0.00657648524321379	0.00351987341778883	NA	0.00633118346774816	0.00746759415464455	0.00676065834241862	0.00534623494208042	NA	0.00473414918053791	0.00512756243296247	0.00515595100347668	0.00661767052946658	NA	0.00883910524828083	0.00571802950427399	0.0066119471100542	0.00647680087739665	0.00380591303782697	NA	NA	NA	NA	0.0055922472707133	0.00741691354061802	0.00614411993502663
0.00775323650044972	0.00620083242409017	NA	0.00560942717479986	0.00697239388576895	NA	NA	NA	0.00670946769946598	NA	0.00297302548798313	0.00459925054877305	NA	0.0070488241356815	NA	0.00637664218469078	0.00582478008509712	NA	0.00519453954739511	0.00404130540560054	0.00713571091395549	0.00612196925765511	0.00653190309033409	0.00666358289603159	NA	0.00685833889738144	0.00348230569390931	NA	0.00629933864467154	0.00739849932536822	0.00689442945694977	0.00565406061311199	NA	0.00491120384974148	0.00538598722580738	0.00552172731348324	0.00699753525377665	NA	0.00898412869126092	0.00577673847544157	0.00692684257027828	0.0065393252678659	0.00387591930134254	NA	NA	NA	NA	0.00595763535822819	0.00772113658370304	0.00606735680571811
0.00772285100427505	0.00643902779590059	NA	0.00572318501633533	0.00706267401598277	NA	NA	NA	0.00669161950529142	NA	0.00293780124467419	0.00459583642696025	NA	0.00723178538578915	NA	0.0066447499321336	0.00608197929873775	NA	0.00496635569770905	0.0041955384062632	0.00727000706247051	0.00612269562847884	0.0067402128911055	0.00659978337301126	NA	0.00721002951899267	0.00342366808831791	NA	0.00624448239747735	0.00747244836293841	0.00708612313869391	0.00557186814287121	NA	0.00468438884884417	0.0052062252610095	0.00533101140212448	0.00715851080852139	NA	0.00897946930769425	0.00579178276594007	0.00699635166587934	0.00653883865040992	0.00403738737436033	NA	NA	NA	NA	0.00601204752643072	0.00768928726589356	0.00634694433083533
0.00779166663999685	0.0065875658844219	NA	0.00573377634620403	0.00699362748942178	NA	NA	NA	0.00690170980463771	NA	0.00297630562126861	0.00448870605368167	NA	0.00756103077782487	NA	0.00684196160380091	0.00619249514097404	NA	0.00510612329205422	0.0042200351305099	0.0071468895811157	0.00606662462696602	0.00690462864484837	0.00647876721510069	NA	0.00740145188314587	0.00336848709989626	NA	0.00607308652964494	0.0075515262883718	0.00721220094140114	0.00528749634970726	NA	0.00464317904838801	0.00531155403008852	0.00553894791460845	0.00694116662706926	NA	0.00918385564737144	0.00578780011158637	0.00709567969701967	0.00685570618433111	0.00402103463836091	NA	NA	NA	NA	0.00635091854159225	0.00764776735759246	0.00667824471869482
0.00783725794018352	0.00664695847963857	NA	0.00587216147849612	0.00678321266172362	NA	NA	NA	0.00721416349349163	NA	0.00303532575304319	0.00458986342169862	NA	0.00754610879111774	NA	0.00688318467830417	0.00612262572341548	NA	0.0051626403175272	0.00446827953027898	0.00719213127986675	0.00595652428188741	0.0067771730403482	0.00649060095695455	NA	0.00753251888819428	0.00351859488695753	NA	0.00607390714172183	0.00745617056734966	0.00727866338338379	0.00502351783300159	NA	0.00461965475671158	0.00544443860722521	0.00571656959580635	0.00685999958336104	NA	0.00921961461230564	0.0058922410130817	0.0066914016322576	0.00696799419892479	0.00402782824030741	NA	NA	NA	NA	0.00659265808587112	0.00789459040559664	0.00700659862832922
0.00789653096011465	0.00660746016406923	NA	0.00628219946249102	0.00682764957765048	NA	NA	NA	0.00744019086468885	NA	0.00305089979060507	0.00458790734579176	NA	0.00744102879902552	NA	0.00665246459750983	0.0059614751772583	NA	0.00543494585419845	0.00452490404594627	0.00713071912941337	0.00584090895078619	0.0065368962585683	0.00686268398696447	NA	0.00754966113991564	0.00349436577371978	NA	0.0062100177207739	0.00757710413411035	0.00728460608799534	0.00474492105605838	NA	0.00463408588764256	0.00564036652890348	0.00581782132310017	0.00679331370600782	NA	0.00914147104867635	0.00596370098631216	0.0068000016212406	0.00660396435035096	0.00396903182730114	NA	NA	NA	NA	0.00648027605321913	0.00789877538672424	0.00747298594108414
0.00791312247348554	0.00665491429113253	NA	0.00645006934078637	0.00662166349741763	NA	NA	NA	0.00749365798691433	NA	0.00314567910108491	0.00446817074167378	NA	0.00756953391016948	NA	0.00668689030286741	0.00586345685314049	NA	0.00528628020967044	0.00441244378455258	0.00697918239362329	0.00602232896936776	0.00647945334001707	0.00695074999339438	NA	0.00766318846491632	0.00348634948901886	NA	0.0063169621047396	0.00772592111963383	0.00736594765371545	0.00475986202850493	NA	0.00455419747247459	0.00554305441058726	0.00580989784315945	0.00673983116291588	NA	0.00890259866342571	0.00611996145788608	0.00655122648516501	0.00665365729018987	0.00409201163675465	NA	NA	NA	NA	0.00639178812753222	0.00782300779023041	0.00751472698190082
0.0079225728573485	0.00671958096092372	NA	0.00630326397218676	0.00706634188379332	NA	NA	NA	0.00747787147343781	NA	0.00321288531209081	0.0045015502752768	NA	0.00773320337564164	NA	0.00681154607234585	0.00603134469102754	NA	0.00512105429406173	0.00416199219036293	0.0072992816222086	0.00597062198000688	0.00671106986969012	0.00693054820849855	NA	0.00776343310028257	0.00365381801892881	NA	0.00652885679365412	0.00787599893545793	0.00738166151083109	0.00479798985406398	NA	0.00448498299247464	0.00551099470963051	0.00568444753205952	0.00699064879112887	NA	0.00890713804177688	0.00619732607828546	0.00688509696540209	0.00664352711238209	0.00412318477095031	NA	NA	NA	NA	0.00648449897173306	0.00784637837127886	0.0075375394504976
0.00790149173239711	0.00687841795452755	NA	0.00606882362436519	0.00713458192927351	NA	NA	NA	0.00718388149777049	NA	0.00310788698204676	0.00443103215067693	NA	0.00789209637904588	NA	0.00678292591607227	0.00629416645300004	NA	0.0046661602997488	0.00401164404429099	0.00733443788819974	0.00614216768952969	0.00674625769010416	0.00691139993240981	NA	0.00776452118892788	0.00383966727278451	NA	0.00630410036381943	0.00800056225503431	0.00769597974607271	0.00479042820680046	NA	0.00448332782540604	0.00501047796998766	0.00528250291610263	0.00699936342047713	NA	0.00926451545270426	0.00616258769109004	0.00710597581292532	0.00661916520314656	0.00418459003621796	NA	NA	NA	NA	0.00634348898616526	0.00801039686913129	0.00712877774414631
0.00778185826536768	0.00680836066582281	NA	0.00570035368836022	0.00724273241489679	NA	NA	NA	0.00731588706657113	NA	0.00313087093475332	0.00446625603469008	NA	0.00764298945586958	NA	0.00677942815493384	0.00643473779342745	NA	0.00482850964820701	0.00441474713584228	0.00753769160763963	0.00616274132858049	0.00689831674870322	0.00698551105646191	NA	0.00744118899492826	0.00377735287940413	NA	0.00655815575484897	0.00784974866223856	0.00777161571960407	0.00480075026196679	NA	0.00459919728574761	0.00508067468253177	0.00531940819321938	0.00719645061305345	NA	0.00916173668068184	0.00615215672294294	0.00720903907129177	0.00654001921411197	0.00435607832079908	NA	NA	NA	NA	0.00622554924238716	0.00784621622132638	0.00676138197911689
0.00771282927224482	0.00699416007981959	NA	0.00586399682107218	0.00707902129316811	NA	NA	NA	0.00716061621723849	NA	0.00316128640458126	0.00451878462246286	NA	0.00762878095080621	NA	0.00693314058279503	0.00621593303673083	NA	0.00543107222419888	0.00469247461148896	0.00754364565643783	0.0061110861956563	0.00680458710807616	0.00695220005227451	NA	0.00754929382710137	0.00391739228142495	NA	0.00662673687827699	0.00746848013329768	0.00773486971478213	0.00488888702625214	NA	0.00450788855891745	0.00568893014564559	0.00594200380795052	0.00723827522112798	NA	0.00917060464457474	0.00605690620357022	0.00694852217258165	0.00624011185568665	0.00425756710417307	NA	NA	NA	NA	0.0064906248327289	0.00785161790412646	0.00679138039359591
0.00764476355623928	0.00705278373225178	NA	0.00611180227833818	0.00659764825301045	NA	NA	NA	0.00732377536666127	NA	0.00318823876951648	0.00441280394224129	NA	0.00776241412936655	NA	0.00674782532938114	0.00615012224137733	NA	0.00565404627626859	0.00468017296090386	0.00740890153394762	0.00591411712762739	0.00655220817864368	0.00677115222671295	NA	0.00752618056941384	0.00387616228163944	NA	0.00655277885353484	0.00789856448856285	0.00762863670561962	0.00503169037736813	NA	0.00471596120054067	0.00576283327391518	0.00586990189122208	0.00673910652415536	NA	0.00938875172866552	0.00600107363640899	0.00661156861077293	0.00627916397128461	0.00421656147075638	NA	NA	NA	NA	0.00631585592683776	0.00808520820783087	0.00685862818745858
0.0075509934910951	0.00674436107880104	NA	0.00612172180218529	0.00682273089024754	NA	NA	NA	0.00754914324739929	NA	0.0032147257827466	0.00438165391055899	NA	0.00757658489700814	NA	0.00669715251119236	0.00606011338780518	NA	0.005369589436905	0.00461083410969495	0.0072680317785866	0.00607359506712913	0.00645367642113588	0.00711916915927819	NA	0.0075837788795297	0.00379090210599155	NA	0.00631099830549714	0.00772830383313728	0.00750821390413448	0.00523967580167975	NA	0.00487954402834377	0.00556216545908032	0.00570755953035319	0.00682055495841481	NA	0.0094810040914282	0.00616503589250199	0.00670571591775408	0.0061841945840533	0.00427837099802493	NA	NA	NA	NA	0.00638100663627764	0.00804412872001833	0.00705571610743176
0.00754573113139641	0.00679070011965461	NA	0.00616682731563961	0.00687520290844408	NA	NA	NA	0.00768930395208111	NA	0.00329327927680108	0.00435986876234271	NA	0.00767944402006737	NA	0.00683338643203161	0.00588394052749841	NA	0.00509374110593191	0.00462700824858995	0.00727549381103555	0.00636581362360155	0.00654626765570105	0.00726363968652513	NA	0.00776631227161041	0.00389932349772674	NA	0.00653828824143363	0.00768286822411697	0.00738966576253551	0.00539873996555768	NA	0.00496353983152935	0.00557741075032125	0.00578399838432826	0.00687112434886028	NA	0.00952744965403748	0.00609768890153534	0.00670715756715212	0.00637343829883896	0.00428559688716281	NA	NA	NA	NA	0.00647115515013203	0.00778136628861518	0.00751295550523154
0.00751340726503295	0.0067004372363517	NA	0.00650407154579112	0.00751478857301658	NA	NA	NA	0.00756507741804711	NA	0.00338644845335241	0.00425873208911817	NA	0.00753145492021049	NA	0.00672701379992281	0.00611604964302672	NA	0.00510496155529793	0.00461393796072001	0.00756427775247087	0.00625790200086791	0.00692573990314208	0.00705373873565028	NA	0.00754453489200117	0.00392675994157621	NA	0.00647300720884463	0.00797476531703983	0.00741965230903688	0.00559630514900255	NA	0.00490464118310256	0.00549190088737812	0.00586635390867548	0.00748110505357708	NA	0.00953217359918806	0.00619685284288159	0.00737066280634063	0.00607053075902321	0.00445254544540686	NA	NA	NA	NA	0.00630483908714751	0.00783046232147706	0.00757949821872472
0.00750884877258442	0.00700956322855981	NA	0.006532006199623	0.0073667897674087	NA	NA	NA	0.0076206039300661	NA	0.00342010019146565	0.0044261920226083	NA	0.00782166322723536	NA	0.00713463523558455	0.00637514900957473	NA	0.00502010129262084	0.00479899908098187	0.0075801103173971	0.00655432718629809	0.00700702419855558	0.00699817598559582	NA	0.00790484688939103	0.00406822793062197	NA	0.00632834062674184	0.00796575909265876	0.00775251575077097	0.00580947084030759	NA	0.00486212685037197	0.00544564964765468	0.00578091541165942	0.00746258400052127	NA	0.00945293415552131	0.00629667559605632	0.0071453896757514	0.00577208402803591	0.00438844535448343	NA	NA	NA	NA	0.00654579076044137	0.0081823123995555	0.00767461917520363
0.00759607066766674	0.00712276369645023	NA	0.00643746351223201	0.00764270260333268	NA	NA	NA	0.00766842341608772	NA	0.00347253553824873	0.00439834381449374	NA	0.0080885138776168	NA	0.00700042683127609	0.0063450348593089	NA	0.00515948283611883	0.00451824125193694	0.00765646685858743	0.00657175491241071	0.0070838459825483	0.00733142978468226	NA	0.00768691209367489	0.00408928155123293	NA	0.00629112344457365	0.0081600408301504	0.0079031462389359	0.00585564546160704	NA	0.00503874625335836	0.00561497902927861	0.00592048541728766	0.00753015070353651	NA	0.00942503087942024	0.00627389104612874	0.00752870381912343	0.00600457490398498	0.00435288115185406	NA	NA	NA	NA	0.00656168438651553	0.00825243812213752	0.00733674351319418
0.0076250758755202	0.00738567449418685	NA	0.00659665311649933	0.00782472606199683	NA	NA	NA	0.0078507207446933	NA	0.00350454564582896	0.00433743027047063	NA	0.00828090880627089	NA	0.00731800143313199	0.00632962292544174	NA	0.00503157823125871	0.004422296048507	0.00790493005314606	0.00655563689050704	0.00735653935092515	0.00752412745372839	NA	0.00799901510728473	0.00413194508197905	NA	0.00647972748408557	0.00817265683864275	0.00807465823109335	0.00570178542543512	NA	0.00473956947012308	0.00553027620551742	0.00588623590863097	0.00777035900507409	NA	0.00954360591310558	0.00628197967140088	0.00762465165307538	0.0061693520073569	0.00431435095323705	NA	NA	NA	NA	0.00682556955593305	0.00803278435652643	0.00743058445442074
0.00764414429648747	0.00764960818496735	NA	0.00672763591834198	0.0077715947212408	NA	NA	NA	0.00804145798087	NA	0.00361170414767744	0.00432335299675713	NA	0.00840525805321515	NA	0.00769379561072797	0.0063772604548785	NA	0.00493132626242875	0.00407866425108073	0.00793939848666128	0.00642362854226714	0.00753068976621074	0.00746500867282089	NA	0.00848553682866724	0.00404863812760317	NA	0.00672778951532082	0.00836160077250097	0.00840909557112542	0.0057201199546438	NA	0.00480712865896937	0.00553930475945887	0.00602905470862569	0.00776122703567104	NA	0.00977991408500255	0.00636219208319785	0.00751821339584508	0.00631140692438636	0.00415421234758203	NA	NA	NA	NA	0.00730407539425815	0.00803433854115188	0.0078816151626221
0.00757456701197113	0.0076536178066578	NA	0.00689578157269088	0.00767234139310855	NA	NA	NA	0.0082152742948786	NA	0.00364461675861009	0.00431196642717343	NA	0.00856938433276027	NA	0.0076420948095969	0.00637794384734406	NA	0.00486333395480557	0.00403411317428271	0.00783864160096751	0.00655562964445718	0.00730487568065105	0.00770150320243489	NA	0.00866061224542111	0.00392860067266441	NA	0.00697822373754463	0.00851508560819643	0.00841142174600811	0.00577542388281029	NA	0.00475436519991416	0.00547687187311113	0.00609744018964369	0.00764418488059323	NA	0.0100274543894913	0.00639552785946608	0.00749836903871706	0.00615118556994348	0.00409624408141601	NA	NA	NA	NA	0.00737054822994372	0.00831195212054802	0.00800516545651324
0.00749786670089164	0.00772840651748601	NA	0.00697916884232437	0.00781400429696124	NA	NA	NA	0.00790909987859923	NA	0.00372075238507546	0.00435809064244568	NA	0.00875708808577032	NA	0.00754892661713987	0.00632688399304608	NA	0.00538363062232502	0.00430342020775517	0.00791154819877945	0.00678353574495796	0.00735676314886543	0.00774997914322851	NA	0.00859054891271603	0.00380181228586045	NA	0.00674780054151521	0.0085191221755194	0.00839855094207572	0.00579067380122497	NA	0.00500252660721333	0.00594714754374737	0.00642645618743471	0.00783219682161723	NA	0.0102540965230214	0.00654158538903534	0.00766784972873187	0.00606813089363694	0.00423861736547481	NA	NA	NA	NA	0.00728544962568062	0.008285559648737	0.00799448801729863
0.00752048811730031	0.00754625927698088	NA	0.00706791045399936	0.00754475120497203	NA	NA	NA	0.00801289939507465	NA	0.00386556180591894	0.00447167058286615	NA	0.00855171667361568	NA	0.0075446195962968	0.00624398754525981	NA	0.00570715805807774	0.00466531072980704	0.00800857004515229	0.00675254675973899	0.00731021307466868	0.007776292121144	NA	0.00843564860330696	0.00383364817399187	NA	0.00664478335031647	0.00871020481625539	0.00847126363107086	0.00588139523848422	NA	0.0052403692939564	0.00618782665708385	0.00651724726235211	0.00767990690667678	NA	0.0102462190149551	0.00651949263257559	0.00738566489007379	0.00603015094582023	0.00428521814610745	NA	NA	NA	NA	0.00722370176305626	0.00852300175258695	0.00790694451733113
0.00750618823666939	0.00739016380964532	NA	0.00727057943805723	0.0076120087740088	NA	NA	NA	0.00822462226437847	NA	0.0040021606491705	0.00433963844861566	NA	0.00857662068214381	NA	0.00729130114747886	0.00631589114858282	NA	0.00552829492449033	0.0047249226660931	0.00821678778510117	0.00676951016565024	0.00705991079591188	0.00781946151853753	NA	0.00836674607371679	0.00392357585617333	NA	0.00676523644440831	0.00897525300488567	0.00839055524254815	0.00591765233510004	NA	0.00544627481979064	0.00614578022093469	0.00646619850239136	0.00761075440791671	NA	0.0102928834245047	0.00662060577894231	0.0074188743090087	0.00574085948476463	0.00440463728097496	NA	NA	NA	NA	0.00703689700704641	0.00872926097394418	0.00787782740229001
0.0075635646736994	0.0077455408106783	NA	0.00702526426626236	0.00800170153326206	NA	NA	NA	0.00846844298020064	NA	0.00404055492525095	0.00421312283596711	NA	0.00877794028094297	NA	0.00751297686920588	0.0063515864332809	NA	0.00546329827849582	0.00475317619821007	0.00844408797038903	0.00696110526711172	0.00753731061169085	0.00779743925736961	NA	0.00855989830243063	0.00410270864760746	NA	0.00680215204693972	0.00903929525612756	0.00844957468416459	0.00594819617134417	NA	0.0054776713569678	0.00593818204512454	0.00616664663131026	0.0081547532710034	NA	0.0103973177828868	0.00666553015477306	0.00765027011095399	0.00544174945718253	0.00425812114469218	NA	NA	NA	NA	0.00702001599271412	0.00887743708098548	0.00800356759888404
0.00744929982389282	0.0079855694057294	NA	0.00743656745222343	0.00783551579005492	NA	NA	NA	0.00868247999227866	NA	0.0041101831011921	0.00411258870849086	NA	0.00888632828481186	NA	0.00789693475333875	0.0063518016554317	NA	0.00530319818952415	0.00439954572419662	0.00845180679620171	0.00719713560604419	0.00764342999377325	0.00777517900647376	NA	0.00879522213220202	0.00386426587383175	NA	0.00682933812531416	0.00879041703902059	0.00860925810064298	0.00580853752430757	NA	0.00529541322630739	0.00585298719322224	0.00623548189612796	0.00795540098124992	NA	0.010236447458394	0.00635400862051564	0.00751940572726019	0.0055518789375627	0.00426965630728477	NA	NA	NA	NA	0.00736511500254832	0.00877157028776067	0.00846205210787171
0.00729063193279983	0.00800562006182507	NA	0.00781718292148408	0.00764654434226331	NA	NA	NA	0.00888075931308087	NA	0.00414919540954179	0.00404426843674781	NA	0.00887200770864863	NA	0.00779986871675738	0.00650112958594572	NA	0.00548512007784679	0.00462544782887067	0.00819485906528135	0.00716626552739873	0.0073799224653852	0.00798899526265704	NA	0.00888740775527454	0.003759820608737	NA	0.00672732638178157	0.00882983827462452	0.00857664682398634	0.00596697709934104	NA	0.00506319165124084	0.0061711492009007	0.00677452629674572	0.0076816331149858	NA	0.0104025384966861	0.00647001843118287	0.00755581084500141	0.00589588425391977	0.00431045626317111	NA	NA	NA	NA	0.00760000878965342	0.00854477349169367	0.00866785266858732
0.00713535215355072	0.00748285529813604	NA	0.00795700353166537	0.00747724322663052	NA	NA	NA	0.00904728511569732	NA	0.00417472946559447	0.00412238199449885	NA	0.00873109989900794	NA	0.00728623237644444	0.00669019865256465	NA	0.00547486372938069	0.00483375208655665	0.00791520891318174	0.00717154912424495	0.00728916825635636	0.00803692277663476	NA	0.00835580799520023	0.00380058792134534	NA	0.00685415351675288	0.00881364749257467	0.00856089919558059	0.00632490243005204	NA	0.00507946242979243	0.00611388861900037	0.00670970485632232	0.00744343521805114	NA	0.0107170673102353	0.00660499767891743	0.00755245345917193	0.006201489240926	0.00443495335276392	NA	NA	NA	NA	0.00738467970032853	0.00848418854593575	0.00896773442111552
0.00701820229543777	0.00731330839228542	NA	0.007777657599441	0.00775345585413252	NA	NA	NA	0.00921851062537799	NA	0.00421983320788245	0.00416585849262627	NA	0.00873452805012482	NA	0.00729122401707744	0.00674465486922003	NA	0.00549360056205601	0.00470341719659378	0.00810436150519187	0.00703120405322857	0.00729302511247253	0.00832828685726821	NA	0.00860086647200942	0.00396003287030528	NA	0.0068164662034854	0.00887807264289837	0.0083924812931818	0.00651427993747433	NA	0.00502865484864143	0.00618052514507351	0.0066163348433815	0.00765724123814158	NA	0.0107728533226076	0.00675862604037045	0.00782551866632034	0.00625178112427353	0.00449167801156088	NA	NA	NA	NA	0.00711837657805289	0.00852997188312454	0.00896164388669782
0.00704257487218266	0.00772099169548773	NA	0.00734108088196847	0.00768769357643666	NA	NA	NA	0.00923875250209071	NA	0.00425535581191757	0.00419548163525251	NA	0.00883038026103377	NA	0.00761191861687656	0.00664494375303022	NA	0.00550360579597226	0.00489595167338598	0.0082086911379048	0.00700080056901115	0.00743798400365696	0.00852452242339554	NA	0.00871235174861196	0.00410522792330986	NA	0.00689150785008123	0.00898460928462558	0.00850039294350609	0.00626948162275918	NA	0.00514414287619608	0.00604159717731018	0.00626969120814265	0.00766254368424056	NA	0.01079602135331	0.00703821041709609	0.00763032733256923	0.0061612887945627	0.00458755177739546	NA	NA	NA	NA	0.00704532867749183	0.00862568257091715	0.00890077737174882
0.00693527804889774	0.00743130279734162	NA	0.00699930702653828	0.00736005559742632	NA	NA	NA	0.00952233286691616	NA	0.0043173897378863	0.00414896062342196	NA	0.00889962889243877	NA	0.0073572879796672	0.00679098651671211	NA	0.00573424542339677	0.00510075649790374	0.00815264491897878	0.0070693618946433	0.00722602580007877	0.00853224178769681	NA	0.00839298838822077	0.00416886209375014	NA	0.00722293443747036	0.00912723001872228	0.00865635145851536	0.0059829366255442	NA	0.00503822906565983	0.00608183145637073	0.00625489338374991	0.00739468361782325	NA	0.010802129725256	0.00708016308490919	0.00730521794403973	0.00606423934214944	0.00472107355255578	NA	NA	NA	NA	0.00724224252413551	0.00873073464948018	0.00865197282909956
0.00697832880706276	0.00754958056233735	NA	0.00724372153705979	0.00749152851463044	NA	NA	NA	0.00902025818455461	NA	0.00442419654199931	0.00405068126168557	NA	0.00880704524684929	NA	0.00746971745090196	0.00707485639851506	NA	0.0056921543455604	0.00538625896750282	0.00827281379070628	0.00742950199390625	0.007337819365422	0.00836779984988522	NA	0.00813330277228437	0.00418823051205449	NA	0.007374652013748	0.00902199512418837	0.00893773841533966	0.00605157058185987	NA	0.00507500194240226	0.00601288594579811	0.00624132047265766	0.00742565140449707	NA	0.0108853863611179	0.00699956676633312	0.00743303223886562	0.0059115249307902	0.00481119637296876	NA	NA	NA	NA	0.00706953703384692	0.00887030777897645	0.00874055369959683
0.00696403175959952	0.00768742021430029	NA	0.00738979324145046	0.00805536898929448	NA	NA	NA	0.00876788728075048	NA	0.00452339774411057	0.00409028642464175	NA	0.00899940774315935	NA	0.00757016993087851	0.00719717108589073	NA	0.00587478215940639	0.00535807075203313	0.0085856169825185	0.00765681429616779	0.00767228357863864	0.0083652201881277	NA	0.00848140430239386	0.00427958966824578	NA	0.0073131726108353	0.00912631423653063	0.00902029098228717	0.00609631553734579	NA	0.00545303551750624	0.00616163512525579	0.00646355235992975	0.00806203788537964	NA	0.0109763646847406	0.0066496411189384	0.00796808713429231	0.00584404762250078	0.00480772635245921	NA	NA	NA	NA	0.0071326398721466	0.00869658251678098	0.00871884622078371
0.00691313935714262	0.00802634885920947	NA	0.00762917464578341	0.00823140159475195	NA	NA	NA	0.00896002380055451	NA	0.00453335271276507	0.00409094240311499	NA	0.00904529456826988	NA	0.00784383716144964	0.00696622381095069	NA	0.00614338982452408	0.00539284968266305	0.00874617219248905	0.00758833559843428	0.00780905140290626	0.00822742214909488	NA	0.00866392997415176	0.0044508609103574	NA	0.00708507693315744	0.00929863500145864	0.00901449986869636	0.00613830460977547	NA	0.00544849013227123	0.00655539509017985	0.00683786471844009	0.00833384938623327	NA	0.0109917112038513	0.00669664880104299	0.00799018629707371	0.00582820288169116	0.00466472792907696	NA	NA	NA	NA	0.00736845570544087	0.00874168537493486	0.00893335383232858
0.00679228153469584	0.00839204884706833	NA	0.00778497956377296	0.00841084355368804	NA	NA	NA	0.00912913220167338	NA	0.00454856626624061	0.00402554255006033	NA	0.00927124510364565	NA	0.00813662676280665	0.00673200688478565	NA	0.00651866071550302	0.005685470357187	0.00899441860983078	0.0079046984236572	0.00780734794516734	0.00861478508782631	NA	0.0089013352880868	0.00441269379926531	NA	0.00720790690101018	0.00913939958666903	0.00925646321551026	0.00625156504962148	NA	0.005157408092306	0.00695550472838837	0.00713610784606332	0.00858595076268838	NA	0.0110575379725544	0.00686276305486194	0.00796146744010737	0.00578940138972369	0.00463245532010994	NA	NA	NA	NA	0.00740572025532981	0.0091420745630193	0.00922407029959083
0.00664581192676633	0.00841466658327177	NA	0.00776481994549654	0.00810252324534854	NA	NA	NA	0.00914798318789431	NA	0.00464486006016735	0.00395764103421116	NA	0.00943361690616222	NA	0.00837292374663315	0.00687936561914326	NA	0.00618229536366332	0.00530590245061019	0.00883910158888184	0.00791061391198114	0.00804435056491707	0.00863895657931841	NA	0.00929328366145978	0.00466186893186689	NA	0.00722380659187684	0.0093067218451609	0.00929397484573597	0.00628965831221277	NA	0.00516937237678029	0.00679245777246084	0.00720389617863483	0.00833446561191002	NA	0.0113338689903898	0.00721385889819106	0.00807421945276933	0.00548543497504483	0.00470519434604238	NA	NA	NA	NA	0.00787954432664855	0.00915164632567629	0.00912759793662751
0.00663278204974507	0.00814533133208726	NA	0.00802687223188135	0.00798293767928298	NA	NA	NA	0.00911110295980077	NA	0.00478632464962321	0.0039783590488385	NA	0.00934770185068529	NA	0.00831919646747615	0.00741221737351233	NA	0.00612869014614247	0.00520375382933567	0.00873686708651631	0.00788899746979801	0.00803302649349923	0.00853373264188297	NA	0.00925474422372528	0.00472197506574936	NA	0.0073949091372364	0.00974782221806982	0.00912080807329948	0.00628224732160567	NA	0.00501985188054388	0.0068225677486962	0.0071712875083728	0.00814808322309839	NA	0.01155151862671	0.00739192017422889	0.00808533353400338	0.00545555799510983	0.0049379270095335	NA	NA	NA	NA	0.00792259744497869	0.0094134531251794	0.00897859823593659
0.00662838881027192	0.00789209277570336	NA	0.0079805714336538	0.007909695588119	NA	NA	NA	0.00929362892827012	NA	0.00490746285079327	0.00396644788750145	NA	0.00940601571822385	NA	0.00805056596242608	0.00723405117266886	NA	0.00651766950665405	0.00559125330264047	0.00892298077371157	0.00806516404539884	0.00799064479652685	0.00856288012766743	NA	0.00896832906820856	0.00469897331927312	NA	0.00723434095128905	0.00961514004280332	0.00914991021485502	0.00644627033567311	NA	0.00532671382462251	0.0069502972595233	0.00721312829991499	0.00823742967186899	NA	0.0114477878658633	0.00717840529512629	0.00791683640555183	0.00553022185271797	0.00504334107562133	NA	NA	NA	NA	0.00765510539468726	0.00968317517324981	0.00927868609280041
0.00659475275699689	0.00797453473223786	NA	0.00799490923102456	0.00832304493631909	NA	NA	NA	0.00944704093270454	NA	0.00500635790960007	0.00394146765557003	NA	0.0092930206824912	NA	0.00805135270544581	0.00718255593476136	NA	0.00639980373615662	0.00559070860019447	0.00911927445606293	0.00835644872532831	0.00797330562935688	0.00896382204641451	NA	0.00862600989636536	0.00477012277404677	NA	0.00742085739469742	0.0100385135236786	0.00925765834003296	0.0065129392634529	NA	0.00528480399271874	0.00676452283442512	0.00701556105724374	0.00846452559758971	NA	0.0113152248075168	0.00717939046258614	0.00824042673969124	0.00538436247236372	0.00513625979668554	NA	NA	NA	NA	0.00776046383015087	0.00939756556113241	0.00928299802119751
0.00668628282599883	0.00819702788521675	NA	0.00777556506220511	0.00797378770233709	NA	NA	NA	0.00911880360698787	NA	0.00502289878453419	0.00396818339378133	NA	0.00944384349652637	NA	0.00815668875374163	0.00714432877321816	NA	0.00667685370033645	0.00548476781547451	0.00891104656544066	0.00818532529475124	0.00787507856023787	0.00892082997265177	NA	0.00900157057012897	0.00466733832295586	NA	0.00758594671343216	0.0100538554627602	0.00928486278298034	0.00662330424845796	NA	0.00557993074622708	0.00692360322166594	0.0070654394959519	0.00805912335264156	NA	0.0114034636572849	0.00736476537578804	0.00788688183985709	0.00541258441593295	0.00513761594883896	NA	NA	NA	NA	0.0077141279457773	0.00946693758247881	0.00875308960526109
0.0069920220756984	0.008212862810073	NA	0.00749020221805588	0.00811342081532277	NA	NA	NA	0.00909409142660625	NA	0.00485091584123594	0.00410859525623388	NA	0.00917897584150008	NA	0.00807551135438931	0.00696423067018039	NA	0.00628598655339403	0.00546770542356008	0.0089597812377042	0.00795418069805443	0.0076875676013139	0.00864442995955894	NA	0.00885340441629154	0.00464243038037713	NA	0.00763592804777596	0.00981486368186921	0.00930220499148615	0.00653651804714045	NA	0.00562096292088593	0.00664375491434564	0.00679970214596097	0.00815250071931315	NA	0.0115651300050251	0.00724387684913145	0.00798652839332541	0.00534596005939318	0.00508894453634219	NA	NA	NA	NA	0.00742107260264369	0.00953541284429189	0.00873160578349788
0.00714214004723501	0.00869080260407971	NA	0.00751855921124124	0.00871965417971738	NA	NA	NA	0.00895196364564531	NA	0.00487515596063481	0.00422183819870468	NA	0.00955817882890421	NA	0.00861386812318139	0.00740681060349059	NA	0.00639073813155279	0.0056461116876544	0.00890457366098448	0.00815375715227514	0.00843245204005099	0.00871899601381454	NA	0.00936197568284011	0.00445537785799766	NA	0.00755747357203704	0.00975777732584086	0.0094859152576269	0.00661872794525208	NA	0.00551801613683242	0.00682562305711636	0.00705343375826265	0.00879510969127087	NA	0.0115946294377753	0.00702037511089371	0.00872680312479986	0.00518547540637851	0.00522363981083833	NA	NA	NA	NA	0.00768514552159721	0.00942539127100056	0.00845084039292473
0.00722443356932967	0.00888942377657636	NA	0.00784138333751718	0.00882788851633181	NA	NA	NA	0.0093848550799961	NA	0.00497460281368778	0.00418918225201979	NA	0.00998526810709027	NA	0.00884847823273117	0.00758067987593227	NA	0.00661974611230977	0.00589692499198452	0.00868507690738331	0.00791299973093003	0.00849785168723217	0.00862176630575258	NA	0.00993549500497483	0.00448525812032988	NA	0.00718095217898677	0.00973929373584905	0.00948553334035953	0.00675840713484008	NA	0.00553250667511442	0.00699394920743768	0.00720081488610427	0.0088616466685224	NA	0.0116648974447528	0.00689147067958311	0.00879621692468865	0.00526627649995188	0.00530246053107906	NA	NA	NA	NA	0.00806603814877793	0.00897068590509328	0.0090439390627624
0.00719922329450632	0.00868516968277022	NA	0.00827025170318132	0.00854562691762298	NA	NA	NA	0.0096578577885968	NA	0.00510717087506467	0.0042220694457149	NA	0.0101757082110003	NA	0.00851673194438946	0.00765021333835968	NA	0.00698098813647536	0.00616244241831051	0.00863078592038202	0.00788087189325462	0.00841444887256258	0.00853636533499516	NA	0.00988456544488667	0.00442782685782031	NA	0.00728783128109494	0.0096799921662509	0.00932625588801778	0.00678562848083567	NA	0.00563773463735774	0.00719918501453498	0.00729928858643784	0.00864758231940809	NA	0.0118685008861164	0.00683984336991914	0.00859892385823068	0.0051576567500261	0.00551144133202911	NA	NA	NA	NA	0.00791888550350927	0.00901361139708357	0.00952661997100977
0.00726220060836245	0.0086974402869405	NA	0.00793026371132969	0.00850939737579552	NA	NA	NA	0.00990355303997213	NA	0.00525550196328282	0.00405010630356876	NA	0.0100203359658303	NA	0.00854251758601413	0.00753658036199657	NA	0.00677964482181847	0.00627487672163441	0.0088340195465404	0.00811205100408756	0.00850530252090207	0.00876180318136774	NA	0.00982232589682987	0.00458064204678668	NA	0.00766553051275878	0.0100511428777035	0.00934854594717872	0.00663793029843358	NA	0.0055894391415943	0.00699338531328592	0.00708889050277292	0.00879567362424491	NA	0.0119991782176562	0.00696530742637274	0.00851177848710198	0.00513327791949613	0.00572739073520103	NA	NA	NA	NA	0.00796922228481451	0.00911043453930328	0.00971038603800927
0.0073027272340662	0.0089535538992603	NA	0.00800399590145156	0.00908067000809162	NA	NA	NA	0.00988911843978261	NA	0.00530634075949916	0.00392941026766443	NA	0.0100419397095373	NA	0.00903551415823065	0.00768712597010415	NA	0.00675557516160111	0.00628463615730787	0.00899759199463937	0.00816940745328053	0.0087567043341118	0.00875698124550573	NA	0.0101406730013463	0.00459418053782062	NA	0.007767380713103	0.0102060495124961	0.00945687396988607	0.0066714450112299	NA	0.00584478594496743	0.00707556825036516	0.00729748379862137	0.00921508485938468	NA	0.0123178877987541	0.0070289894690444	0.00902183305596722	0.00513648345873351	0.0057918498007911	NA	NA	NA	NA	0.00815843967404713	0.00921094117034629	0.00939283166161575
0.00716196924578166	0.0088396152353383	NA	0.00841784529805636	0.00904589022535728	NA	NA	NA	0.00993990917153028	NA	0.00529403490116047	0.00396514081911072	NA	0.0099653013441215	NA	0.00901191858853392	0.00775871533110367	NA	0.00710898454031718	0.00623215209890206	0.0090690250358176	0.00818362876529016	0.00882349752010707	0.00876976201509026	NA	0.00998755511874153	0.00483584916986133	NA	0.00755244260689292	0.0103092629011786	0.00957362844394363	0.00667173943133282	NA	0.00565493105558285	0.00761897332163312	0.00774368781826094	0.00917598757591511	NA	0.0124081538099459	0.00722153336568494	0.00913985386818493	0.00527380242441244	0.00589674987339859	NA	NA	NA	NA	0.00812981502072326	0.00948616807629108	0.00946368809250019
0.00704958567505741	0.00881389238848899	NA	0.00851634234818899	0.00883735765208469	NA	NA	NA	0.0101053127529183	NA	0.00535674529625369	0.00392672008719491	NA	0.0101731436121206	NA	0.00890674422272217	0.00777730242454118	NA	0.00691038450534682	0.00648407255637939	0.00899267522655851	0.00864766370942275	0.00855697519395066	0.0089088308768811	NA	0.01009120695934	0.00505679192706212	NA	0.00775249029967517	0.0102302549681456	0.00957953537763476	0.00678824795477932	NA	0.00538799907166985	0.00744975254058306	0.00780892154955002	0.00889929968215305	NA	0.0123560629425147	0.00741374867431151	0.00883518231731448	0.00540622889984781	0.00591971730556902	NA	NA	NA	NA	0.00825360185485984	0.00942320645698042	0.00982483673209136
0.00697024575701598	0.00881383732858584	NA	0.00872427601910056	0.00895866722489807	NA	NA	NA	0.00978584124554498	NA	0.00542293119910981	0.00396126706029973	NA	0.0100071581370672	NA	0.00864404096104329	0.00800889721288737	NA	0.00671219374192574	0.00627634650576795	0.00924699400623137	0.0087769613716241	0.00846549093729021	0.00889482521701564	NA	0.010058034797459	0.00508937044697278	NA	0.00804347568253531	0.0101443354344482	0.00961372194348302	0.00682887862189563	NA	0.00556708637712511	0.00715110351919326	0.00742883356170622	0.00899363124029483	NA	0.0125971348868694	0.00755113874419718	0.0088805628826394	0.00531930652573237	0.00585828352386389	NA	NA	NA	NA	0.00811949252036769	0.00936815008169237	0.00992224959983299
0.00681170547205908	0.00908513752148698	NA	0.0087448503192141	0.00903362207877743	NA	NA	NA	0.00961899226341396	NA	0.00553482621007225	0.00397915393177667	NA	0.0103199302648105	NA	0.00895897270748818	0.00821490279166139	NA	0.00688774103389404	0.00635997110515886	0.00928180909911297	0.00866720239332006	0.0088199208611512	0.00869688759751145	NA	0.0101006940469634	0.00504240031137898	NA	0.00779636814957223	0.0102214141894903	0.00980462191080352	0.00690779579016472	NA	0.00556576303692577	0.00732629970513424	0.00743096181205253	0.00922287641121851	NA	0.0126286678805581	0.00763978406558932	0.00887990707527117	0.00515248431541013	0.00592264027003269	NA	NA	NA	NA	0.00821937474679219	0.00942682642958384	0.00976733715692658
0.00668285998245811	0.00912147647316106	NA	0.00927103148766413	0.00833265423187882	NA	NA	NA	0.00989706413733875	NA	0.00565528192209279	0.00401790745201243	NA	0.0103751249265415	NA	0.0090591059958766	0.00828391031442043	NA	0.00732165144299503	0.00654085560409966	0.00898166723951272	0.00849846946737693	0.00856933509402493	0.00881075667222529	NA	0.0105483125908269	0.00497616282194323	NA	0.00763541685930455	0.0105948570938859	0.00970135055003836	0.00688728215739631	NA	0.00564457143766264	0.00791535177933522	0.00806064250415048	0.00847094679477455	NA	0.012631164198201	0.00774800932239679	0.00832920653681928	0.00530129433941413	0.00592088432524771	NA	NA	NA	NA	0.00866479073043232	0.00958579836959986	0.0105072518727542
0.00665067878925883	0.00904848491936445	NA	0.00919856870310478	0.00826548379416069	NA	NA	NA	0.0105196899092849	NA	0.00576729852192886	0.00401736379653962	NA	0.0102985227760223	NA	0.00874744354570666	0.00804708469774445	NA	0.00788395584015835	0.00685798778247151	0.00897949141358721	0.00891025701431545	0.00827421094784702	0.00924124316833598	NA	0.0102789967002985	0.0048855107561103	NA	0.00771181508998056	0.0105602652530826	0.00977959384444372	0.006749685961266	NA	0.00562238285090403	0.00812887015377374	0.00805627266526043	0.00827511540826679	NA	0.0126515445781308	0.00785018185555997	0.00827827161814489	0.00524163500647103	0.00601165473572671	NA	NA	NA	NA	0.00847070893409314	0.00974615986511292	0.0107708815173502
0.00661414388625432	0.00890398793616474	NA	0.00875431716988202	0.00840072980882631	NA	NA	NA	0.0108048126910155	NA	0.00579806639868416	0.00398635209977305	NA	0.0101566196639043	NA	0.00868598751350463	0.00768712761811035	NA	0.00764915210835418	0.00677303434286265	0.00907574673361995	0.00873771366218982	0.00826001487281435	0.00952593399212335	NA	0.009987433373488	0.00483228419464146	NA	0.00769699482477033	0.010296021769844	0.00975266040297037	0.00683141807748443	NA	0.00553723778404793	0.00803200922763472	0.00817739653337389	0.00843265449176684	NA	0.0126554213605125	0.00777806091724292	0.00829389918252428	0.00514748808297233	0.00583561757391551	NA	NA	NA	NA	0.00852468048673358	0.0100102401877651	0.0107465859989686
0.00660550719345269	0.00892515506939916	NA	0.00899512071580234	0.00885592075684212	NA	NA	NA	0.0105593476040607	NA	0.00580505624583848	0.00399771498514973	NA	0.0101979745929935	NA	0.00862080057604711	0.00747037700101111	NA	0.00779167497236245	0.00670250949321963	0.00936506733284225	0.00918517948254583	0.00841397297510559	0.00938364978279257	NA	0.00983094581966974	0.00499294413360822	NA	0.00767393265638204	0.0104713775618213	0.00986928160266095	0.00692312449539212	NA	0.00533384820823561	0.00812363815107018	0.00818917101860245	0.00908868640967178	NA	0.0126323661409146	0.0078390850163344	0.00854354029110564	0.00526733196949298	0.00561059125050451	NA	NA	NA	NA	0.00814155424154729	0.0100313681237039	0.0104824287432947
0.00654059876999865	0.00897421937249259	NA	0.00868470073921724	0.00854213930210683	NA	NA	NA	0.0104679236006024	NA	0.00583020552873671	0.00397681000442922	NA	0.0102901923240145	NA	0.00875000791849572	0.00754174040809815	NA	0.00739219500330435	0.00652450400525348	0.00949058656084167	0.00905419789967184	0.0084803418264534	0.0092649291801643	NA	0.00968349083977756	0.00488180208338834	NA	0.00779661654102831	0.0107814183566373	0.0100909470234363	0.00709241550445375	NA	0.00548197158749512	0.00754850955448905	0.00757589434182118	0.00882332527212852	NA	0.0128782892205796	0.007664973594915	0.00839492851633298	0.00528750492535249	0.00551172596716071	NA	NA	NA	NA	0.00828881797019715	0.0101742281805218	0.00986516850758274
0.00640001641146409	0.00879216589727186	NA	0.00851177687425269	0.00840218116201661	NA	NA	NA	0.0103803772943417	NA	0.00589803560333421	0.00395184927505899	NA	0.0103705027788693	NA	0.00839346217053327	0.00759757803644287	NA	0.00714583756185163	0.00649719674909506	0.00954317026301378	0.00924196943749536	0.0081129126432369	0.00948646132888522	NA	0.00961527663783686	0.00480035156969077	NA	0.00802319057531453	0.0108567127164751	0.0100887809385931	0.00710473169829959	NA	0.00535150001322853	0.00753684851293665	0.00767523694716633	0.00833767838994889	NA	0.0128544376881434	0.00755277269550027	0.00826405843228781	0.00508461118190561	0.00549370832503381	NA	NA	NA	NA	0.00809964394226028	0.01036224206304	0.0101188980046758
0.00636555836579311	0.00882001901164553	NA	0.00853242963229573	0.00875024093530348	NA	NA	NA	0.0104099038866354	NA	0.00603947348146194	0.00389556846345847	NA	0.010124530547169	NA	0.0084933861331058	0.00773491222004	NA	0.0072578198121319	0.00653971343194824	0.00948398854015309	0.00896780858516042	0.00823801108114718	0.00961415308773008	NA	0.0096393235117023	0.00486751048726738	NA	0.00809467944500511	0.0109437478543951	0.010043146339612	0.00708855236041874	NA	0.00538960136330647	0.00782137173531284	0.00781408990854184	0.00862606004346953	NA	0.0129783183157218	0.00736634032624092	0.00867533855489908	0.00506446293332811	0.00568334811789934	NA	NA	NA	NA	0.00808494697123337	0.0102095864069546	0.00958432957622562
0.00627167790283064	0.00889509724874122	NA	0.00873188799291501	0.00910553542767343	NA	NA	NA	0.0103694340278065	NA	0.00618236165320486	0.00400586040284676	NA	0.0102544295138898	NA	0.00861283351542295	0.008084713157946	NA	0.00741680631995816	0.00665666927270551	0.00947380824605695	0.00890766228910028	0.00857244133949511	0.00931358605211386	NA	0.00990753195123335	0.00510980415453346	NA	0.00827426590988716	0.0111007725468068	0.0100273368553336	0.00706247199573414	NA	0.0053317539782459	0.00784400410210679	0.00787926527185856	0.00890982452496708	NA	0.0129380145184082	0.00738465531009224	0.00906356252349491	0.00497234652517231	0.00603555958033578	NA	NA	NA	NA	0.00814484712406036	0.0102184288669779	0.00984608397650923
0.00614220281447606	0.00918088514470741	NA	0.0088196325718657	0.00921951295228061	NA	NA	NA	0.0101799533295573	NA	0.0061949266102382	0.00398870888245052	NA	0.0102840160074209	NA	0.00909720177767004	0.00828935747393773	NA	0.00733455269947278	0.00685922637812137	0.0098178868392184	0.00906355064343967	0.00894825477479268	0.00914953595413667	NA	0.0100138880299007	0.004966222589504	NA	0.00805386390984005	0.0109826556738459	0.0102397470565821	0.00729313728945433	NA	0.00556056600972597	0.00770473771402983	0.00778337643346163	0.00911457913342547	NA	0.0129275720955624	0.00768493745499019	0.00920965150519234	0.00480272701522735	0.00639299268891873	NA	NA	NA	NA	0.00844224207417122	0.0100472822939222	0.00989106041547494
0.00603234838880721	0.00976608146894131	NA	0.00898215103627901	0.00933193629584948	NA	NA	NA	0.010432261783377	NA	0.00619219931354268	0.00389142769375632	NA	0.0109698415055979	NA	0.00944110122552463	0.00856302670956842	NA	0.00791122791780973	0.00707769752513475	0.0099895225994316	0.00926134104640307	0.00941572213228256	0.00940596702455889	NA	0.010504355289011	0.00474948791644751	NA	0.0076440065800062	0.0106951393785252	0.0102876998598847	0.00735254518248301	NA	0.00525883468557861	0.00811906543387483	0.00818940388278945	0.00969726924263514	NA	0.0128498486803898	0.00781329217995907	0.00930713308468123	0.00489620333696433	0.00665024954588272	NA	NA	NA	NA	0.00865373481695356	0.0102960899183681	0.0103769861924995
0.00581509550214238	0.010108576246926	NA	0.00890991867492742	0.00915753616078237	NA	NA	NA	0.010839404810986	NA	0.00625240092213586	0.00385201529927571	NA	0.0113630511866084	NA	0.00984904236804577	0.00834365379517473	NA	0.00795881951101623	0.0070450788566956	0.00989661661008264	0.00912689712896451	0.00925278490303826	0.00960247493267484	NA	0.010719996563955	0.00490998443021749	NA	0.00775140864100381	0.0109154524028697	0.0105681948481619	0.00748018555293404	NA	0.00565562079782108	0.00826674554014421	0.00833097371664521	0.0092101192959422	NA	0.0130529030516958	0.00779596088735407	0.00885392907952996	0.00499789182505504	0.00661592323659505	NA	NA	NA	NA	0.00886872292339956	0.0105667135583502	0.0104104980162331
0.00569827351280587	0.00989050399338612	NA	0.00901248938367706	0.00863384271365339	NA	NA	NA	0.0109728606151391	NA	0.00625713815824713	0.00386310956181048	NA	0.0112023713903503	NA	0.00929180319082228	0.00813953305106238	NA	0.00816631144653826	0.00712822454980639	0.00967457165265945	0.00894042945969319	0.00878300218096183	0.00963575150972566	NA	0.0108975743351354	0.00501078965654728	NA	0.00782393667684873	0.0108290867679262	0.010630254142171	0.00758837788405846	NA	0.00605062920044576	0.00845430440336444	0.00840577033007557	0.00881103664535011	NA	0.013137859323007	0.00754722624676131	0.00867133208254194	0.00494112256292871	0.00642723289276667	NA	NA	NA	NA	0.00891504417628827	0.0102996385129613	0.0109419147754067
0.00563463180001831	0.0096021725280862	NA	0.00943866484823806	0.00858415022641833	NA	NA	NA	0.0112531069020911	NA	0.0061950547807445	0.00382407965321645	NA	0.0110177336638122	NA	0.00923636682110519	0.00800771183117745	NA	0.00838594777507415	0.0073856592489288	0.00955107664305875	0.00890097070975246	0.00859544286542499	0.00962631486965664	NA	0.0104213632601476	0.00493573598038986	NA	0.00771170066933177	0.0113695446348178	0.0106328938200597	0.00771566968563972	NA	0.00586074725179108	0.0087507639479918	0.00888589353534763	0.00876998911678497	NA	0.0131497329731258	0.00751906012985231	0.0085982264426353	0.00497617590307201	0.0064141368110211	NA	NA	NA	NA	0.00886840808753325	0.0105356756284088	0.0109345614991128
0.00566118937705271	0.00952089146325652	NA	0.00946681837243812	0.00899878912567946	NA	NA	NA	0.0113691085737112	NA	0.00626497109021976	0.00383594623510236	NA	0.0111913395090775	NA	0.00872111626840561	0.00783032222456547	NA	0.00864241830200406	0.00734994742003637	0.00970056534686392	0.00866770228552739	0.00844469099726426	0.00973351866529613	NA	0.0102735577989835	0.00500161429464155	NA	0.00800423714585438	0.0113391615513027	0.0105692364313896	0.00776686296815553	NA	0.00586892732033978	0.00890526422242223	0.00883818221275612	0.00908769313920416	NA	0.0131652279887288	0.00765376342260897	0.00863176189177613	0.00508148241224444	0.00622943865083016	NA	NA	NA	NA	0.00851083940445852	0.0103920252456129	0.010817428247951
0.00573720487917936	0.00957439659444679	NA	0.00924737760300661	0.00931112421937213	NA	NA	NA	0.0112572357821952	NA	0.00637532597945258	0.00395784924406781	NA	0.0109838169011899	NA	0.00897858700877224	0.00832425891207427	NA	0.00808240453998457	0.00701368035687326	0.00992073713131388	0.00877782346619872	0.0091058043675611	0.00985934666286606	NA	0.00980355453352559	0.00510650524107571	NA	0.00803174785206468	0.011464727423181	0.0106045769751787	0.0077419410701375	NA	0.00583137300918115	0.00850853501084734	0.00840784914555337	0.00946984243326266	NA	0.0131350479625231	0.00770709970052781	0.00908040758152301	0.00492383763694362	0.00644396951801053	NA	NA	NA	NA	0.00806462723136823	0.0101528926152042	0.0104410370008966
0.0057419261162034	0.00989263095520351	NA	0.00890809700633665	0.00946328840475858	NA	NA	NA	0.0105153622040737	NA	0.00640679460265465	0.00398426456215027	NA	0.011061014323599	NA	0.00945075121625593	0.00862183825681715	NA	0.00782998606757214	0.00716848280843171	0.0102545238174623	0.00923460660472583	0.00928688857792867	0.00969789850346781	NA	0.010180884503654	0.00510764692069816	NA	0.00825061266636301	0.0114442689264367	0.0108615354829749	0.0078390056552406	NA	0.00569284592072138	0.00795442835260191	0.00804400752976432	0.00963369256019402	NA	0.013105694035816	0.00772214020662898	0.00932365880678914	0.00475130091115728	0.00653573760353975	NA	NA	NA	NA	0.00871639096531166	0.0100538808859881	0.010148651282601
0.00573408729430286	0.0101992461532223	NA	0.00900673191512968	0.00950905369593149	NA	NA	NA	0.0101164962756617	NA	0.00656684639709274	0.00396468856012957	NA	0.0111302782014722	NA	0.00958058959134558	0.00874640077863836	NA	0.00802379349986635	0.00737700438396422	0.0100274116579788	0.00953414349486415	0.00932832265140426	0.00928748374379195	NA	0.0105987002765645	0.00527391191400218	NA	0.00798238460658929	0.0114958833587085	0.0110121298735318	0.00809361692095839	NA	0.00559640918162024	0.00833148582185598	0.00844137436532317	0.00964559959280548	NA	0.0131591330166453	0.00772045452366062	0.0093086327476093	0.00475970445866002	0.00666303873313489	NA	NA	NA	NA	0.00879516241934722	0.00989129804276107	0.010179299026881
0.00582656990762642	0.00958052412118858	NA	0.00948062409256623	0.00883604528532719	NA	NA	NA	0.0104408597928076	NA	0.00664930567404589	0.00385945793343856	NA	0.0113066652188105	NA	0.00896595944606795	0.00851774536349226	NA	0.00831824185723977	0.00775238962419483	0.00978548569339915	0.00951556327411614	0.00880999472558143	0.00927738415839053	NA	0.0103993193806966	0.00541364794916935	NA	0.00822483366585834	0.011237860442949	0.0110887090667227	0.00820205848116741	NA	0.0057552936562066	0.00873729069663909	0.00881541129760391	0.00892649620397977	NA	0.0131993759993193	0.00780327444731817	0.00877689180456124	0.00490523999756973	0.00686808512478735	NA	NA	NA	NA	0.00870601860211965	0.0101785796343675	0.0105311403990143
0.00579704944072493	0.00930892616096667	NA	0.00944287869517937	0.00911998916996061	NA	NA	NA	0.0108744346386901	NA	0.00660503538414317	0.00389194508498339	NA	0.0109557558572932	NA	0.00895377877253739	0.00847831313876389	NA	0.00839780591615189	0.00799302278774751	0.00997686016083896	0.00934271369659376	0.00890617409635562	0.00963719667148161	NA	0.0101322417603057	0.00526090111237286	NA	0.00872050978222183	0.0116688471489872	0.0110031258765302	0.00833502323519789	NA	0.00582715065237295	0.00856390818148004	0.00853725380399678	0.00924871596632598	NA	0.0133369099643692	0.00759551647658221	0.00887085979873182	0.00481431374400957	0.00664444916653067	NA	NA	NA	NA	0.00863550392716962	0.0102602082600339	0.0106828376897919
0.00580487797213298	0.00937865163885944	NA	0.00924858424879492	0.00970096184347681	NA	NA	NA	0.0109644154868731	NA	0.00660957352831518	0.00394209963273866	NA	0.0110147879033125	NA	0.009038160218079	0.00852614690334138	NA	0.00818783414982436	0.0077204955185512	0.0101592317108311	0.00936064041033729	0.00914624280617352	0.0100100392546233	NA	0.010430892653872	0.00540239771517079	NA	0.00869265347448355	0.011635513633919	0.0109687365552251	0.00831841535597363	NA	0.00578052762430062	0.008327048986466	0.00844546238824572	0.00984861980081252	NA	0.0135251737739202	0.00747705503053303	0.00951562860279367	0.00470665324461415	0.00669063818613617	NA	NA	NA	NA	0.00875008644106229	0.00999433641834758	0.0108213291085595
0.00576123222834277	0.00977341571439048	NA	0.00934572826127856	0.00978716794185387	NA	NA	NA	0.0115020970946379	NA	0.00658121617147827	0.00391637392873122	NA	0.011176492905491	NA	0.00927635698707359	0.00859160636947212	NA	0.00840849218649368	0.00758383519086269	0.0100523480012965	0.00932078555270462	0.00916394782295685	0.0100186650524139	NA	0.0105892605176434	0.00562340387763016	NA	0.0086325467013794	0.012066593719717	0.0110824384338974	0.00841646802474479	NA	0.00585818424497439	0.00873565181416428	0.00863110272147896	0.00949737285875377	NA	0.0136860164693193	0.00735435583101844	0.00958099315320806	0.00472046437741163	0.00682656888490797	NA	NA	NA	NA	0.00881759939591406	0.00970672577354527	0.0108264483816825
0.00584290165144666	0.00983738665642962	NA	0.00953478426023475	0.0101281052052244	NA	NA	NA	0.01119905808863	NA	0.00661337592176564	0.00391194019844653	NA	0.011389707341406	NA	0.00932968428079837	0.00874530607785017	NA	0.00853122741457697	0.00780555921088152	0.0101409439031989	0.00969917509010162	0.00942674590405457	0.0101758684898504	NA	0.0106093686798265	0.00571100308999066	NA	0.00885521441091115	0.0119925512369829	0.0109446674342706	0.00831072591110215	NA	0.00590833173835566	0.00874039273911494	0.00872276387503214	0.0100316876769137	NA	0.0136832166257611	0.00717092352179043	0.0100349138614966	0.00474190335241702	0.00687763591814504	NA	NA	NA	NA	0.00883563300774222	0.00968089902861817	0.0107994820828052
0.00597601105475855	0.0102761422757982	NA	0.00975224356843878	0.00995799917999399	NA	NA	NA	0.011255926709469	NA	0.00660448539809387	0.00387027676482404	NA	0.0115945510590007	NA	0.0100061681218255	0.00917189346639734	NA	0.00823058613052234	0.00801106657549016	0.010238461303677	0.00977361637767276	0.00964660265510965	0.0104528918582995	NA	0.0109485348123357	0.00557072056132906	NA	0.00868269620239432	0.012095111646976	0.0110450430387164	0.00828412298608002	NA	0.00579571468798245	0.00852238751841584	0.0087789866289794	0.00984500745021802	NA	0.0137384733750138	0.00747934881348567	0.0100149453217462	0.00474354673134991	0.00708569400631084	NA	NA	NA	NA	0.00938060404212965	0.00994088127946736	0.0110910214389852
0.0060353308436764	0.0101843987040995	NA	0.00999466313633345	0.00982415134281725	NA	NA	NA	0.0112855378154962	NA	0.00667208358570583	0.00383495127001622	NA	0.0115662804519357	NA	0.0101816318480749	0.00911213985898512	NA	0.00857915554775472	0.00784535942826538	0.010070184974746	0.00981067686307003	0.0097373246992756	0.0104437402609197	NA	0.0111534550358229	0.00559562734761157	NA	0.00888145111745602	0.0121719891204328	0.0109009031504914	0.00826117350000701	NA	0.0053661583008655	0.00890435213957104	0.00914855824847061	0.00968844970728654	NA	0.0137657314380036	0.00755735119476584	0.00992670563791904	0.00470933340793345	0.0071611584469095	NA	NA	NA	NA	0.00980592440646205	0.00992789305417893	0.0113969786543253
0.00610173223397488	0.009995405074504	NA	0.0101122580169364	0.010092683951755	NA	NA	NA	0.0112238421692429	NA	0.006730582522826	0.00380778943903063	NA	0.0113376704253268	NA	0.0099026253454818	0.00885772404746894	NA	0.00869118887009528	0.00796692626407675	0.0100962192053551	0.0100240284046985	0.00975711440141372	0.00987609870138041	NA	0.010792054592716	0.00569079183581995	NA	0.00877698007273623	0.0119328704816542	0.0109712330924303	0.00830324401988215	NA	0.00548926254525421	0.00922446072018425	0.00935976713487527	0.00995243419263627	NA	0.0138952121302602	0.00775138451926845	0.0101656976848783	0.00483387277370298	0.00698763905505019	NA	NA	NA	NA	0.00961096310531625	0.00983672716923001	0.0113672364224224
0.00605483186539671	0.00960511230526851	NA	0.0100316649210945	0.00973532565386185	NA	NA	NA	0.0108997433252947	NA	0.00674709358816239	0.00379353208266026	NA	0.0110084043091893	NA	0.00933543479140166	0.00906741421455074	NA	0.00888349978742184	0.00794679193034121	0.00994261707226974	0.00985550798081938	0.00928401350545848	0.00978484285390483	NA	0.0102769879076493	0.00585653565285604	NA	0.00877312036829246	0.0122621104646094	0.0108812258332501	0.00833184949266488	NA	0.00588950086357558	0.00923588583550677	0.00946083817964879	0.00966173177882444	NA	0.0139980224845709	0.00772152967493166	0.0098228451154423	0.00470949534233662	0.00698186962575256	NA	NA	NA	NA	0.00953655629257398	0.0097969946093761	0.0111757340550032
0.00592470954437815	0.00955114020950589	NA	0.0102755001194043	0.00972152032657976	NA	NA	NA	0.0108412074009994	NA	0.00681666592953477	0.00387275303317348	NA	0.011113924613858	NA	0.00935257262544206	0.00916969647091028	NA	0.00890571370064527	0.00784543481050383	0.00984167815992872	0.00974644458673486	0.00933377313639987	0.0100800289062585	NA	0.0105245833311972	0.00590509329446048	NA	0.00888574210784236	0.0122357835259978	0.0107945753929361	0.0082573750437893	NA	0.00596589152714938	0.00942817747025439	0.00949984278099532	0.00960592202203589	NA	0.0138987952374126	0.00778348571278232	0.00984999186910657	0.00474629102271613	0.00695333700345306	NA	NA	NA	NA	0.00942376245912164	0.0100394670875994	0.0108352833048832
0.00585673741444362	0.00938811627541275	NA	0.0103534669793262	0.00989428458888196	NA	NA	NA	0.0108711423294952	NA	0.00691434536895135	0.00379067849693542	NA	0.0106913630170649	NA	0.00945899960020099	0.00967069695869482	NA	0.00888491319578325	0.00776790754208408	0.00999760492242158	0.00973261302191369	0.00975439423163166	0.010066296560312	NA	0.0100774873791894	0.00581278307348949	NA	0.00881618762997421	0.0123321269694233	0.0105418704319651	0.0082592832524554	NA	0.00598843195444671	0.00926032921949609	0.00914327080840889	0.00984909413102828	NA	0.0139856289950974	0.0078874768500651	0.0101701894176984	0.00461066445325826	0.00699799795887862	NA	NA	NA	NA	0.00945518723631989	0.0100196992212213	0.0107207368886117
0.00575164716051935	0.00973251519590546	NA	0.0100415071259367	0.00994267561210393	NA	NA	NA	0.0104987163625834	NA	0.00697043002687225	0.00365435649533236	NA	0.0108144786697972	NA	0.00975678705417507	0.00936660551863284	NA	0.00899546365626301	0.00790845610431494	0.0101749846926317	0.00989621265851632	0.00983516019302326	0.00954338673304315	NA	0.0101735082867674	0.00574311828185017	NA	0.0087881234126192	0.0121786837689019	0.0106268496333177	0.0082801155328579	NA	0.0058617400306397	0.00930096969540412	0.00939353359047614	0.00990574985034265	NA	0.0139963650013528	0.00792181241028857	0.0100231437586701	0.0046037389573856	0.00711745679508836	NA	NA	NA	NA	0.00980149998310018	0.0101995784839595	0.0106014573512164
0.00564231693009673	0.0101169804802871	NA	0.00994987952059765	0.00991661866988791	NA	NA	NA	0.0103778111174221	NA	0.00695486595569647	0.00370102171422412	NA	0.011149276859205	NA	0.0100673155118572	0.00922413518801718	NA	0.00944838705338278	0.00833848203913059	0.0101918751842978	0.0100121871648289	0.00978681937626279	0.00926386368462621	NA	0.010693062479182	0.00565964730369228	NA	0.00887339431810445	0.0123315174762606	0.0109251100661767	0.00839779498316456	NA	0.00584147508838394	0.00935769140903771	0.00922263360031714	0.00980488778642189	NA	0.0140192159634729	0.00781204696949043	0.00992562890044112	0.00467315460710497	0.00735800524710676	NA	NA	NA	NA	0.00960874538887011	0.0102922425007168	0.0109122886500259
0.00573102332804327	0.00997077472902463	NA	0.00990521853217294	0.00993256319119865	NA	NA	NA	0.0109019047753696	NA	0.00704496830277259	0.00368585184765958	NA	0.0112395507492406	NA	0.0100171557176925	0.00923253426102912	NA	0.00943481298099143	0.00867685199400247	0.0101031968319642	0.00998778976375147	0.00966863018111968	0.0095833553309881	NA	0.0108195388885447	0.00575565001051266	NA	0.00870866462121818	0.012128896170992	0.0108406242766023	0.00844412900989137	NA	0.00583066160986439	0.00943181359689207	0.00933909693971409	0.00993169376767363	NA	0.0139058260644505	0.00787319516634541	0.0099073658983677	0.00475890315871332	0.00745014301367971	NA	NA	NA	NA	0.00967316569827716	0.0102826987465228	0.0110807282338335
0.00595685781176515	0.0101744495668988	NA	0.0100374434328464	0.00982868061909379	NA	NA	NA	0.0110886865045597	NA	0.00711215527687015	0.00373506717556052	NA	0.0111514159399317	NA	0.0101277492322194	0.00888716650386518	NA	0.00912959039790505	0.00863188478062311	0.010250101814886	0.00977049946183368	0.00980729786703396	0.00971016641135787	NA	0.0107853146696188	0.00566876022980307	NA	0.00867822293255878	0.0117603928006409	0.0107312935378948	0.00845259911787419	NA	0.00569388433065535	0.00946716619101659	0.00952130215011016	0.00981785522540961	NA	0.0138089193975672	0.00789621102583627	0.00989155655847762	0.00465998719074893	0.00771919558070465	NA	NA	NA	NA	0.00966028442555129	0.0105322350734801	0.0106790541034882
0.00596357858550653	0.0103717775512119	NA	0.0103275066518702	0.00999468928017804	NA	NA	NA	0.0110970650562846	NA	0.00715455111242603	0.00370578761688392	NA	0.0113095931620986	NA	0.0103651836905757	0.00896495237087676	NA	0.00924304928691167	0.00885035526207293	0.010418535387111	0.00998823195874258	0.00982216664719982	0.00976887203914852	NA	0.0109706290593837	0.00573287751958893	NA	0.00886742234636898	0.0120923560028226	0.0109005132911025	0.00850662909189044	NA	0.00567779145963029	0.00947834518832256	0.00954109490813559	0.0100584588014301	NA	0.013651175603127	0.00798973835174439	0.010065644551095	0.00463717837520825	0.00744134685815781	NA	NA	NA	NA	0.00994962125874637	0.0103532650492109	0.0106133738854985
0.00595628347160439	0.0100768640341921	NA	0.0105735136510508	0.00987154269696699	NA	NA	NA	0.010724963638901	NA	0.00711985809011571	0.00358982747036197	NA	0.0114230153264934	NA	0.0101754880668164	0.00906643424530412	NA	0.00914872869685766	0.00852302542137547	0.0104742598192566	0.0101911704862871	0.00987800077557665	0.00970169958406778	NA	0.0109487351310775	0.00582260592657305	NA	0.00931708864234063	0.0126203471848435	0.0109899793194185	0.00840062188568668	NA	0.00588399221717307	0.00956221708754985	0.00965567083489589	0.0098961142179715	NA	0.013660580008883	0.0080472912552344	0.0099040675625213	0.00473289954144539	0.00746656113725035	NA	NA	NA	NA	0.00994424547248741	0.010407083240621	0.0108530732841078
0.00592107586255678	0.00990124538341207	NA	0.0102367965817612	0.00990884725532998	NA	NA	NA	0.010994681357138	NA	0.00707313499288727	0.00360968481517327	NA	0.0110637892324117	NA	0.0098829445386141	0.00892703492877447	NA	0.00919261938891598	0.00877401437340175	0.0105707204303906	0.0103459020711436	0.00954032370734426	0.00971218172748798	NA	0.0105256737674593	0.00569670301838662	NA	0.00919401144571503	0.0128628350732705	0.0108996311371433	0.00844201236893874	NA	0.00619366134737962	0.00940790013453622	0.0093765720695533	0.00978858577800843	NA	0.0135899849126749	0.00789605003127256	0.00987814884453025	0.00474040483472022	0.00749253826129538	NA	NA	NA	NA	0.00969531297184491	0.0104053466859217	0.0109206771198143
0.00585591234327356	0.010052957881108	NA	0.00981705928805383	0.0101550261958469	NA	NA	NA	0.0108079964450136	NA	0.00716281107331541	0.0036983274172019	NA	0.0110260349165734	NA	0.00986290555632008	0.00895442316824646	NA	0.00896947537032263	0.00889246624672321	0.0107161194409283	0.0102848699490003	0.00966784501621294	0.00972072216651569	NA	0.0103017904140021	0.00586292821528258	NA	0.0089247293446253	0.013014258711208	0.01098297375224	0.00841833360809844	NA	0.00617336453821055	0.00925420961094046	0.00951524733202421	0.00991661504570651	NA	0.013680978876939	0.00787292237417786	0.0101397317062884	0.0049215279736716	0.0074090731262604	NA	NA	NA	NA	0.00973379610272933	0.01045083750078	0.0108258655469627
0.00569303500592194	0.0104104764510247	NA	0.00969927898806395	0.00990667066289967	NA	NA	NA	0.0105696467336356	NA	0.00725515354289146	0.00380344958774315	NA	0.0113476503472436	NA	0.0100183210602103	0.00943835581014058	NA	0.00889830046548597	0.00864936431671818	0.0105458659782625	0.0103281534117976	0.00982749236276911	0.0093976659225878	NA	0.0105685510288671	0.00603168102098354	NA	0.0090358925337863	0.0130115101583942	0.0110730688946043	0.00841530621670421	NA	0.00600982175260845	0.0092254999339315	0.00948677188221888	0.00976266788120084	NA	0.0139023083983157	0.00804872251012106	0.00999227465459147	0.00488824652781279	0.00746446710495008	NA	NA	NA	NA	0.00965174014044955	0.0106852363650782	0.0106213604739509
0.00543185959268419	0.0102431727684243	NA	0.00970182278315274	0.00978480005340115	NA	NA	NA	0.0105879649539822	NA	0.00720064771477971	0.00381403819116675	NA	0.011439768667761	NA	0.0101600987261031	0.0094827842419063	NA	0.00878065794266201	0.00882140480742119	0.01035590760716	0.0102563835845528	0.00974560215009362	0.00943548716012447	NA	0.0110872078677429	0.00600052364440103	NA	0.00942440454873743	0.0132184424209767	0.0111386999657204	0.008522340437949	NA	0.00604638134478006	0.00910122588667989	0.0092620875695412	0.00972226510087222	NA	0.013934950759358	0.00792903591978663	0.00994983284331677	0.00493032478229289	0.00749344234781224	NA	NA	NA	NA	0.0100478105503584	0.0105837711744794	0.0110319734809783
0.00544855860765718	0.0102255687844924	NA	0.00970593897513337	0.00988029358598031	NA	NA	NA	0.0109495325500768	NA	0.00711239917782738	0.00383252251773519	NA	0.0112412671485263	NA	0.00995804833756717	0.00969123086381728	NA	0.00881020903424325	0.00902650046522169	0.0105008436896531	0.0102024731946484	0.00987313575919788	0.00959343325752768	NA	0.0108139425594285	0.00586262966778794	NA	0.00939249983331767	0.0130535431799805	0.011192947783528	0.00854178234900902	NA	0.00603209106184375	0.00906489553135835	0.00917386210565822	0.00990714152152071	NA	0.0139465427524113	0.00791103097224416	0.0101845176651988	0.00498054817467975	0.00763921486448605	NA	NA	NA	NA	0.00996591036507378	0.0107580250166013	0.0114959867680295
0.00547337754925556	0.0103315540744477	NA	0.0101294604638032	0.0104226495193943	NA	NA	NA	0.0108133146726832	NA	0.00715687183142248	0.00378866692661997	NA	0.0110502491475617	NA	0.0100909969941595	0.00989365257399603	NA	0.00891010340237355	0.00874422184629859	0.0105634423335939	0.0107857395232088	0.010184220254078	0.00946803887561589	NA	0.0107066557495175	0.00589517386770118	NA	0.00924762430057829	0.0126855925807097	0.0111616157545789	0.00845269509519642	NA	0.00637285752514869	0.0094713390167209	0.00963009912799993	0.0102904940907262	NA	0.0139737406310032	0.00782676199830362	0.0105583134669692	0.00495051368819869	0.00788646351202863	NA	NA	NA	NA	0.00986773976570683	0.0106398990293462	0.0110827229110531
0.0056207181110728	0.0101479830631266	NA	0.0105432363856324	0.00995619906188539	NA	NA	NA	0.0109147130400576	NA	0.00722501408167426	0.0036515660845202	NA	0.0112053096208663	NA	0.00997806943549537	0.0099337576969382	NA	0.00953931007611474	0.00879833139065733	0.0104197658726429	0.0109423699354069	0.0101045019277121	0.00963445852277603	NA	0.0106867765462798	0.00589394800018909	NA	0.00902735579061103	0.0125374782576044	0.0111146567811421	0.00833862871194537	NA	0.00655322781929188	0.00978808638539591	0.0098991939058485	0.0100097942276343	NA	0.0140635439382492	0.00786607036498705	0.0101330286995029	0.00492512454610157	0.00790169207901334	NA	NA	NA	NA	0.0101463465400632	0.0104651351990434	0.0110703634087054
0.00591059222390346	0.0101474260172415	NA	0.0106642856232489	0.00966588299742983	NA	NA	NA	0.0110257038967486	NA	0.00725068269567777	0.003641976990272	NA	0.0113939977460139	NA	0.00979442133946816	0.0095230177163742	NA	0.00933981888370485	0.00900009597802299	0.0105858900109568	0.0104736461863659	0.00972468481383454	0.00962799347162543	NA	0.0106955165948083	0.00600472060809516	NA	0.00935112353744536	0.0130564072451118	0.0112467868861776	0.00826297357322968	NA	0.00628230246731115	0.00986815735140042	0.0100797812327178	0.00958469837014077	NA	0.0141070508049989	0.00793059138611684	0.00977881162336528	0.00473443075789725	0.00779530666559856	NA	NA	NA	NA	0.00993165685153836	0.0107338964205584	0.0114901283806193
0.00600646456309084	0.010438084041455	NA	0.0103626875555366	0.0102995389550439	NA	NA	NA	0.010516799629339	NA	0.00721065568507618	0.00374366156075253	NA	0.0114262313434939	NA	0.00978900611827897	0.00963983389534293	NA	0.00916467819962607	0.00872205821396505	0.0108627134090155	0.0103981759661139	0.0100982014112798	0.00948547563607979	NA	0.0106379090453807	0.00610604074920755	NA	0.0094023165218833	0.0131550097376101	0.01152152981155	0.00825322188631291	NA	0.00595695639437207	0.00955624488729819	0.00970189436920499	0.0102300999208105	NA	0.0139569887316512	0.00785466123210263	0.0104066593554203	0.00471395967550776	0.00781696909367699	NA	NA	NA	NA	0.00953616576241415	0.0110770621027141	0.0112124099594248
0.00594912126623909	0.0106710267135766	NA	0.0105042712573054	0.0103137172150167	NA	NA	NA	0.0106870516526407	NA	0.00731535646183058	0.00370922234658548	NA	0.0120607619974943	NA	0.0102049117154241	0.00973821151834468	NA	0.00954326283015447	0.00856380334597879	0.0108852737508973	0.0104626980456419	0.0103635937318974	0.00942913604480938	NA	0.011102685983107	0.00628887373949923	NA	0.00918648993722315	0.013021360503303	0.0119058313392677	0.0083124946450268	NA	0.0060270380947065	0.00984241146914175	0.00985587974262865	0.0103623049896418	NA	0.0139086022604818	0.00784428357937829	0.0104764934876795	0.00463404870009509	0.00792744036508508	NA	NA	NA	NA	0.00988972235369841	0.0111267597134662	0.0111801928463907
0.0058272122826703	0.0104754583348238	NA	0.0103554468451698	0.0101459282196941	NA	NA	NA	0.0111672951236964	NA	0.00741187569158826	0.00380187622537759	NA	0.0122073103955667	NA	0.0104300050069051	0.00946444848559214	NA	0.00973765846964737	0.00861748861914155	0.0106804959023256	0.0103866615779342	0.0101510094728766	0.00981556645367273	NA	0.0114534851559919	0.0063862036359777	NA	0.00944788924974645	0.0126438930483581	0.0119000849599537	0.00818118554734692	NA	0.00614241119313617	0.00987147025943292	0.00978083713904545	0.010066211651704	NA	0.0140633691278421	0.00771297185983607	0.0102804010809474	0.00484979962487872	0.0077646871233223	NA	NA	NA	NA	0.0102178717460816	0.0109269441380238	0.0115420108834623
0.00569097972094233	0.0106644615544009	NA	0.0101549314427471	0.0106127953332765	NA	NA	NA	0.01158162569283	NA	0.00739766542783758	0.00375751397647264	NA	0.0115996482178826	NA	0.0103153588831016	0.00987999846998647	NA	0.0091925482228716	0.00852243804386391	0.0110645739413643	0.0105926466668177	0.0103129012034818	0.0100758291369982	NA	0.011215803077112	0.006153197120548	NA	0.00917950257889593	0.0128705192926902	0.0118445774303567	0.00807218812366472	NA	0.00593834496091657	0.00964777173909885	0.00974987281664527	0.0105889416603864	NA	0.0140741409512272	0.00752894106012285	0.0106469257533343	0.00497511818391875	0.00792045648492993	NA	NA	NA	NA	0.0101304410997542	0.0107927555420739	0.011485145814786
0.00553144182997127	0.0109261136666342	NA	0.0104153592003711	0.0109266659034705	NA	NA	NA	0.0115992583859832	NA	0.00731767875664888	0.00368804635501791	NA	0.0115966476894995	NA	0.0105885813206353	0.00982770308730604	NA	0.00924152751262119	0.00857027589963065	0.0113292003066873	0.0106739122694718	0.010574717615174	0.0102376548120985	NA	0.0111549604774149	0.00595227267552189	NA	0.00951773248215426	0.0130522341730306	0.0117410588977997	0.0079337113347682	NA	0.00619321319329609	0.00951640721046583	0.00969194899209186	0.0106732817024095	NA	0.0141859240693641	0.00753474074938924	0.0108664886060352	0.00483214004091907	0.00793328981640937	NA	NA	NA	NA	0.00989204624476466	0.0109059051348885	0.0115264264172618
0.00546405530401255	0.0107723159902988	NA	0.010180969911512	0.0108239750308012	NA	NA	NA	0.0112441574689549	NA	0.00722042881236191	0.00371431060624084	NA	0.0120526255610782	NA	0.0102762316178846	0.00998052202042393	NA	0.00913693223389132	0.00858558523027859	0.011294897427357	0.010509294055732	0.0103555833239017	0.00996328225041945	NA	0.0113608597914047	0.00598595981955287	NA	0.00974301580940458	0.0128223537900203	0.0118682211365395	0.00782796787470033	NA	0.00633216653020112	0.00924475664661254	0.0093929029442975	0.010586681829852	NA	0.0142439011214477	0.00760391159527835	0.0109960523043983	0.0048597592937433	0.00782741434993904	NA	NA	NA	NA	0.0097595972835901	0.0106850887854562	0.0113906132259936
0.00555263519838737	0.0105415037203659	NA	0.0099161772036926	0.0106960024001392	NA	NA	NA	0.0113139348295897	NA	0.0071325621099633	0.00366533605186752	NA	0.0116253874511103	NA	0.0102007164436291	0.0101551567973438	NA	0.00917090867557164	0.00841250479865684	0.0114842569200228	0.0105842312608651	0.0105897353205086	0.0103067403671453	NA	0.0111208092051184	0.00620052079504867	NA	0.00963676386339721	0.0128960540819029	0.0119781946991298	0.00771307810191356	NA	0.00615188549919154	0.00928341253150906	0.00932612400758199	0.0106579355544551	NA	0.0142188587573161	0.00771050154590747	0.0110417200108645	0.00493131222061236	0.00777516084732786	NA	NA	NA	NA	0.00994832916366355	0.0107348677685895	0.0112878735964233
0.00548036264863964	0.0106708761701138	NA	0.0103996143261816	0.0110329647782078	NA	NA	NA	0.0114809750673915	NA	0.00708002005165736	0.00367204567655901	NA	0.0116106163182207	NA	0.0104992635924688	0.0103721518398572	NA	0.00942474425579754	0.00846772738924318	0.0113995887394324	0.0105403517756696	0.0106179403662077	0.0105673731905568	NA	0.011455572071663	0.00612882814520373	NA	0.00912239496180882	0.0129145090238145	0.0119782358257092	0.00766058261068917	NA	0.00585026049395945	0.00990480461880137	0.0100123408272252	0.0110486236359615	NA	0.014217520116959	0.0074054610584735	0.0112466440622785	0.00480072750702597	0.0079362839047205	NA	NA	NA	NA	0.0102335592177398	0.01088061652683	0.0112463728098946
0.00542797295641798	0.0109202391176959	NA	0.010442112056573	0.0104556466002414	NA	NA	NA	0.0114274398986393	NA	0.00712862255953212	0.00367521376383563	NA	0.0117922057310649	NA	0.0108660465636905	0.00978169531678278	NA	0.00958499884055664	0.00854076897758054	0.010778810059535	0.0103946267270062	0.0105113881587727	0.0107037874264477	NA	0.011569956195432	0.0062611636651936	NA	0.00928520225734279	0.012921751320785	0.0118018719983867	0.00764626361161855	NA	0.00581567383994243	0.00991412189181949	0.0101972152432148	0.0105464975109251	NA	0.0143586256542185	0.00739740710728957	0.010774414253204	0.00483153769399615	0.00798771432697697	NA	NA	NA	NA	0.0104150958261545	0.0106373986034684	0.0115231252538185
0.00545527365801638	0.0108271477428887	NA	0.0104769844570797	0.0102924472269695	NA	NA	NA	0.0116614214300638	NA	0.0071250279418526	0.00374983528049595	NA	0.0116647491693081	NA	0.0107138852347032	0.00998043017435393	NA	0.00935596279994879	0.00858489851105788	0.0105962097296466	0.0103491829900188	0.0103877932070522	0.0106195506238295	NA	0.0115149770131229	0.00633527303164597	NA	0.00938844415197748	0.0130359561513911	0.0116030521524267	0.00776439290453176	NA	0.00603844100279093	0.00972129220496522	0.00987296195931454	0.0101640194014876	NA	0.0144352049049666	0.00767460632782708	0.0104448942212101	0.00502869543360027	0.00780241039583328	NA	NA	NA	NA	0.0103271497220799	0.0106704580802508	0.011825260670578
0.00548439222290769	0.0108983459900651	NA	0.0104251413199925	0.0100385897442067	NA	NA	NA	0.0114861725840499	NA	0.00707945737445161	0.00387445153111886	NA	0.0119447799641425	NA	0.0105337815282179	0.0099242502319137	NA	0.0094766510483102	0.00839465129490776	0.0108951094816899	0.0105755665367279	0.0101550312662454	0.0102563825678777	NA	0.0115656200883583	0.00632466899969768	NA	0.00951618018584929	0.013162199212023	0.0116825953054586	0.00768580717727523	NA	0.00591551923290641	0.0097508198690919	0.00989007740524686	0.0101105318067323	NA	0.0144192353310266	0.00801537701820441	0.010102370995805	0.00503544746507133	0.00782354138549043	NA	NA	NA	NA	0.0104271968298914	0.0105497121532905	0.011779146383575
0.00553131445493968	0.0108858887471779	NA	0.0106734349297942	0.0105269882404201	NA	NA	NA	0.0110445833401554	NA	0.00706904580863945	0.00391959195756663	NA	0.0122226410314842	NA	0.010696452254641	0.0100135949374441	NA	0.00934096657216416	0.00843276890933324	0.0111462176521792	0.0106931399069419	0.0103870189158669	0.010035012551415	NA	0.0117302320383855	0.00627963188333265	NA	0.00928985177778192	0.0127285509303757	0.011890904018702	0.00778829662933483	NA	0.00612705530052562	0.00976020287570041	0.00991003323011246	0.0103762402400468	NA	0.0143496898738068	0.0080471173000897	0.010611692527767	0.00487992217483387	0.00775562449419025	NA	NA	NA	NA	0.0104940768063216	0.0108710343161359	0.0116484990230507
0.00565567950885406	0.0107307382216277	NA	0.0104056563732115	0.0105286664456442	NA	NA	NA	0.0112538416923982	NA	0.00714874897076312	0.00387687863916262	NA	0.0121588922187819	NA	0.0104496441902201	0.00985889337415789	NA	0.00954538548423398	0.00848302945671864	0.0110430613529247	0.0108782117703049	0.0101609611910913	0.0100293963424552	NA	0.011708555425801	0.00591860500924344	NA	0.00940952767320745	0.0129941272589836	0.0117755003442062	0.00788985944378991	NA	0.00605987451864438	0.00990713876098525	0.0101675642698689	0.0104769292087137	NA	0.0143231430291108	0.00821677307871284	0.0104419957296209	0.00512009418775308	0.00769688309577499	NA	NA	NA	NA	0.0105056183025174	0.010377552238451	0.0116629763691507
0.00565198648121858	0.0103541316236795	NA	0.0101816658681473	0.0105997163201668	NA	NA	NA	0.0114490174702161	NA	0.00715504827348938	0.00377248223138225	NA	0.0116689206797572	NA	0.00987431738126902	0.00982553959633137	NA	0.00925999812315533	0.00848454181360383	0.0112433147556879	0.0107521125528595	0.0101906071817858	0.0101998742835915	NA	0.011170132876003	0.00605603985545942	NA	0.00957418400136589	0.0132984855478194	0.0117245031464845	0.0077731727535779	NA	0.0055065059748229	0.00943091206249813	0.00944067225767631	0.0104467752315641	NA	0.0142921363518016	0.00824992019345411	0.0107047025938149	0.00512601423128157	0.00767889415457654	NA	NA	NA	NA	0.00978956298924596	0.0106249872779557	0.0119538600552763
0.00551793803183041	0.0107072537908491	NA	0.00963750067332523	0.0108441449943592	NA	NA	NA	0.0116794654797666	NA	0.0071183252627717	0.0037129432962817	NA	0.011616723693844	NA	0.0100525788301199	0.00970318684974904	NA	0.00928177629623703	0.00826221520436595	0.0114002529151974	0.0108000524291239	0.0103203936072325	0.01035731662186	NA	0.0109348696717443	0.00583414445444226	NA	0.0094873539131949	0.0136696370825194	0.0120548800211672	0.00760293327775797	NA	0.00563879626293576	0.00934979949340498	0.00942493109416662	0.010881496818557	NA	0.0143662387330369	0.00803066999025693	0.0109509733536648	0.00517709853781137	0.00755583862988023	NA	NA	NA	NA	0.0099087578494917	0.0105283167609333	0.0110910652690879
0.00532290210911008	0.0106432333498928	NA	0.00979222472015084	0.0108939524068201	NA	NA	NA	0.0115937349496863	NA	0.00708689895602927	0.00368649752592164	NA	0.0116468200394516	NA	0.0104518143193907	0.0093311326669271	NA	0.00881271465999005	0.00818223985268677	0.0113200087255108	0.0107390898675049	0.0103264730879654	0.0104774107461665	NA	0.0111704977345084	0.00572899485594924	NA	0.00913840640712162	0.0139734207142628	0.0121432021543714	0.0074761242009811	NA	0.00542009313079092	0.00910537629481186	0.00937984203038174	0.0107882886339243	NA	0.0143293515935922	0.00808508813367328	0.0109690645307692	0.00509826687418422	0.00733622954369507	NA	NA	NA	NA	0.0100635038053058	0.0104633866787824	0.0109824699599629
0.00509498642562385	0.0106899157236291	NA	0.00987552514777244	0.0107048407483389	NA	NA	NA	0.0114951796724361	NA	0.00702850058398711	0.00370674498572943	NA	0.0117605290431589	NA	0.0104448483587829	0.00967570905294305	NA	0.00887008089206822	0.00805544889017711	0.0110141654420468	0.0108904228074293	0.0104332381168163	0.0103975475375021	NA	0.0113066098574417	0.00602098632823318	NA	0.00944981434180701	0.0138847982501898	0.012106639683549	0.00752086445331519	NA	0.00542830433557446	0.00925261233685676	0.00952515285188861	0.0107139525658576	NA	0.0143359900959007	0.0083491564063514	0.0107122815310653	0.00499421150459793	0.00734601205319018	NA	NA	NA	NA	0.0101674283131851	0.0104815708166652	0.0113860365447642
0.00503294863842853	0.0104845077269444	NA	0.0098971450606969	0.0106463403095069	NA	NA	NA	0.0114317535456942	NA	0.0069888030771002	0.00381734753973253	NA	0.0117340002480861	NA	0.0100751748326735	0.00986425984952902	NA	0.0089941901068933	0.00803187171551595	0.0108289546491966	0.0110891316439693	0.0100303871616123	0.0103268568719581	NA	0.0112936355637824	0.00626538632508938	NA	0.00937286734545905	0.0133705414986898	0.0117289891198207	0.00753460277324853	NA	0.00550244512516526	0.00938279516712733	0.00951484191630637	0.010411401841419	NA	0.0144528360360518	0.0084942167287154	0.0106355036984499	0.00489449309358874	0.00742259899330666	NA	NA	NA	NA	0.00983232298462418	0.0102300738347453	0.0112350348999751
0.00507183453583992	0.0102139404760208	NA	0.00929487939579515	0.0107317689892983	NA	NA	NA	0.0115056585482024	NA	0.00685127491758676	0.00391332962744193	NA	0.0112979636789609	NA	0.00995812449059169	0.010137701370431	NA	0.0089689787371301	0.0078964564655728	0.0106682146409088	0.0107904909882791	0.0103202792371341	0.0103875290007185	NA	0.0108408245970685	0.00612520188291565	NA	0.00915802970780312	0.0134271040290578	0.0117639443072933	0.00737919471365918	NA	0.0053693304275653	0.00915014391454207	0.00927076880778363	0.0105556296920183	NA	0.0144293857705636	0.00834490249603663	0.0109342224779689	0.00505047852704681	0.00744628648881496	NA	NA	NA	NA	0.00970470921638369	0.0104810202013622	0.011156841031462
0.00523043472275913	0.010001126352116	NA	0.00925929230541793	0.0104632928387377	NA	NA	NA	0.0110083965801845	NA	0.0067795620516194	0.00398842356965857	NA	0.0112342133620059	NA	0.00986759364525983	0.0100281123536785	NA	0.00886236505922733	0.00791890200856572	0.0106930239713259	0.0106437264078008	0.0100276080070445	0.0102149008270715	NA	0.0104149964195359	0.00604125240072881	NA	0.00930293019797556	0.0135407130907343	0.0115555028496068	0.00723420915648273	NA	0.00531212986900408	0.00894576447377845	0.00910814477516192	0.0103494290721957	NA	0.0144589922250772	0.00829181775505865	0.010664988271093	0.00509307103051381	0.00745498150823517	NA	NA	NA	NA	0.00977294425325112	0.0107316974271813	0.0106151166144073
0.00538023165387892	0.0101023484175559	NA	0.00929998478223446	0.0103789890851231	NA	NA	NA	0.0110228311528666	NA	0.00680279158769412	0.00394547147006465	NA	0.0110638418759517	NA	0.00998045032391239	0.0099657233858227	NA	0.0087655923114162	0.00810441989966743	0.010900249481911	0.0104626117258604	0.0100895692759611	0.0101721452097032	NA	0.0103745769184147	0.00602507732796867	NA	0.00897254306932608	0.013790997394588	0.0114594134305049	0.00696945646423304	NA	0.00551960817311468	0.00904523041815117	0.00920369591603545	0.0103889148716054	NA	0.0145292682391878	0.00817606585069225	0.0105038914061068	0.00497481441434016	0.00740724479159806	NA	NA	NA	NA	0.00967967148970841	0.0105908913018792	0.0103339183836955
0.00544475272484681	0.00978680058036446	NA	0.00957721260185217	0.00987481270919892	NA	NA	NA	0.0107242844796992	NA	0.00689580572325365	0.00390421629846266	NA	0.0110582556132735	NA	0.00936270002360751	0.0096066822988093	NA	0.0088369965190782	0.00786432444355717	0.0105205528498611	0.0100164114090467	0.00952330837309911	0.00979560603665817	NA	0.0105149370142377	0.00602567093919694	NA	0.00920496030714114	0.0139850495931897	0.0114647340336321	0.00691419342029729	NA	0.00571385256532409	0.00922068888655935	0.00954722695148695	0.00987529582734032	NA	0.0144994928690964	0.00841350619420041	0.0100262397998911	0.00482996709448812	0.0073602633717911	NA	NA	NA	NA	0.00974798994913068	0.0104802747533453	0.0106453389184544
0.00531088423440441	0.0101645512748376	NA	0.00968940568620893	0.010206560973073	NA	NA	NA	0.0109199434069379	NA	0.00685875274957441	0.00383908251770223	NA	0.0112400673067854	NA	0.00970320947601168	0.00977684138734134	NA	0.0086665283195947	0.00782070142899628	0.0108327180883399	0.0104401978015678	0.0099088713623082	0.0100163348321039	NA	0.0105380179156476	0.00578259771470807	NA	0.00918353231303664	0.0139818296534351	0.0115949777798652	0.00685755912481537	NA	0.00563940831991868	0.00900247712872268	0.00927425309474847	0.0101808322822278	NA	0.0144271506582466	0.00825277944594048	0.0104738734895748	0.00478608431621697	0.00737255766481043	NA	NA	NA	NA	0.00954253401564636	0.0106976786029117	0.0106149265403256
0.00521652927143022	0.0102524569289278	NA	0.00950775958630708	0.0102820660488999	NA	NA	NA	0.0108972896614439	NA	0.00672959833408224	0.00384302346108256	NA	0.011527778282831	NA	0.0100221686400825	0.0100022356997195	NA	0.00865762898728415	0.00773268476221259	0.010792871839111	0.0107414943774689	0.0101725111763604	0.00997215853183316	NA	0.0108153426493295	0.00565562657154999	NA	0.00895458758384359	0.0137408947754535	0.0116108184602642	0.00689222496162175	NA	0.00551796971605692	0.00915697252337821	0.00949124444791287	0.0100844902561715	NA	0.0144346483928234	0.00796602826006348	0.0105825591123785	0.00468844409351646	0.00735313649320486	NA	NA	NA	NA	0.0100050497365728	0.0109555625702147	0.0105475893157893
0.00521814436675634	0.0103745637033171	NA	0.0097206475599116	0.0102107409513963	NA	NA	NA	0.0112125314869153	NA	0.00666390307361951	0.00384841515825879	NA	0.0115181750372937	NA	0.0100744949185721	0.00988046513482532	NA	0.00927400524493053	0.00785615778802724	0.010811331979853	0.0103578590766402	0.0100393094168701	0.0102738291914236	NA	0.0107716746143087	0.00554750201464867	NA	0.00888559774142367	0.0131665536339687	0.0116390339036504	0.00696279667460072	NA	0.005403795738281	0.0097847908047364	0.00988860517056302	0.0102205648645081	NA	0.0145598429982636	0.00788851076994881	0.0102743918760171	0.00485796534709661	0.00748677716320576	NA	NA	NA	NA	0.0100987426051134	0.0108719653912546	0.0104751045473613
0.00518981300632407	0.0105964604884509	NA	0.0098553748179954	0.0100860287465909	NA	NA	NA	0.0107611328288917	NA	0.00656598693677702	0.00386688814439859	NA	0.0116976761282985	NA	0.0102249589908713	0.00976833128604242	NA	0.00934444156116586	0.00801955363988989	0.0106653199221736	0.010318365051092	0.00989655078631837	0.0100081116172533	NA	0.0109385407825442	0.00554394458248133	NA	0.00879560792513923	0.0136157623853904	0.0116437896609048	0.00694667675015254	NA	0.00549532834029421	0.00966233561394523	0.009806576424419	0.00994753959849051	NA	0.014588601241681	0.00830752035428034	0.0101512527219089	0.00480723505005822	0.00740752610087249	NA	NA	NA	NA	0.010022350783276	0.0106380101782518	0.0106129651776054
0.00516621086613908	0.0103391854084876	NA	0.00969991513647604	0.010414011973116	NA	NA	NA	0.0106988845038938	NA	0.00649665320736255	0.00383635213845509	NA	0.0116408821505855	NA	0.0100322930179729	0.00962487768531885	NA	0.00868227378732968	0.00775781033419518	0.0106477107982708	0.0100665550132039	0.00987826667710333	0.0100990431477353	NA	0.0111729959333159	0.0056087296306267	NA	0.00904440041517718	0.0136039703656225	0.0115008940161474	0.00693748164638356	NA	0.00544845602952917	0.00894552310360136	0.0092962045083061	0.010276057483904	NA	0.0144884098562481	0.00839944642284854	0.010450751863164	0.00470234446134511	0.00723454654860396	NA	NA	NA	NA	0.00966771581691484	0.0109411343575111	0.0108796983056527
0.00527612118982356	0.0103944333910564	NA	0.00923221035146579	0.0105693319496118	NA	NA	NA	0.0106906867399671	NA	0.00636190438232434	0.00374318307376117	NA	0.0117789320853678	NA	0.0100692783432564	0.0100439053666255	NA	0.00855437137361952	0.00755587689433434	0.0108947421278049	0.0100112591305257	0.0101112322303532	0.0100659099859041	NA	0.0110936451324638	0.00564853499021147	NA	0.00928814525382338	0.0135299548751403	0.0115626915421464	0.00697265524795709	NA	0.00541956504110304	0.00883565676656156	0.0090922452558481	0.0104312835535273	NA	0.0144453989798484	0.00834168005740564	0.0106423694314266	0.00474791341883196	0.00713049849315439	NA	NA	NA	NA	0.00967392428159082	0.0109047625201564	0.0107786380551508
0.00536143567202422	0.0103344365202011	NA	0.00946845377130135	0.0104726076232263	NA	NA	NA	0.0107095099610609	NA	0.00627386610514574	0.00379990301011727	NA	0.011518825436822	NA	0.0102343211069376	0.0102762962586315	NA	0.00885474446040541	0.00751765370393063	0.0106258484375423	0.00996700719775123	0.0101795401552486	0.00981681482491876	NA	0.0109834288256649	0.00583169319357778	NA	0.00894401404992885	0.0134324204496373	0.01159390165617	0.00689274771072479	NA	0.00516459544577183	0.0092873638465	0.00958610110628988	0.0102933343790798	NA	0.0144239661612316	0.00820875991904843	0.0106530434254374	0.00478832023363942	0.00728703534179411	NA	NA	NA	NA	0.00969227230801704	0.0106069707659976	0.0103744553458397
0.0054353821604417	0.0101986743603874	NA	0.0095656211517339	0.0100973093323999	NA	NA	NA	0.0109653264520737	NA	0.00622350429621964	0.00394478021876668	NA	0.0113994150938913	NA	0.0101787024457486	0.00978850576888061	NA	0.00942882353898343	0.00769713422752375	0.0103968315075868	0.0098354174161521	0.0100504208061573	0.00998864832009816	NA	0.0107859103750593	0.00578546427931512	NA	0.00908060749690337	0.0135485672152915	0.0114888710527909	0.00671843628739726	NA	0.00492800795238128	0.00946617840306799	0.0094498721197219	0.00992601901494181	NA	0.0144508397953087	0.00806211076846566	0.0102505559986088	0.00479069219375972	0.00721916349013307	NA	NA	NA	NA	0.00970391901080271	0.0103897035677482	0.0102187901156888
0.00551807987836408	0.0101478847042837	NA	0.00933103425589525	0.0100529997698464	NA	NA	NA	0.0110958021736759	NA	0.00616548074576585	0.00401937719224126	NA	0.0112768058156543	NA	0.0100651227073602	0.00956132991282285	NA	0.00897024290792171	0.00748884372596928	0.0105748718651793	0.0100405935906698	0.00987625932905257	0.0100010175345659	NA	0.0107504079211819	0.00562029512734673	NA	0.00904434468560927	0.0136188947547752	0.0113874362137436	0.00659140046894643	NA	0.00511628980172372	0.00908807746309151	0.00915213952596708	0.010004262615175	NA	0.0145974085746976	0.0082929943942018	0.0101870860608089	0.00471810227133783	0.00710984413636772	NA	NA	NA	NA	0.00939900935525758	0.0107061427620132	0.0105519995752308
0.00555613774214896	0.0104045766040446	NA	0.00880605664653302	0.0100035093454974	NA	NA	NA	0.0107337921282221	NA	0.00613799760731761	0.00403901912427434	NA	0.0113308201492272	NA	0.0101931824873803	0.0092793409439246	NA	0.00855767155848999	0.00740546185006975	0.0106650991277781	0.0100089949859414	0.00991716110185261	0.0100711117727494	NA	0.0107051160256157	0.00562232963756969	NA	0.00927495267242793	0.0133712914777095	0.0114081095049737	0.00665831727539964	NA	0.00496100292501207	0.00885736723963211	0.00895470156286756	0.00997277068166271	NA	0.0147191156569648	0.00817744707249086	0.0100359178754321	0.00497031397758229	0.00705468823972023	NA	NA	NA	NA	0.00927712806181677	0.0107085425286268	0.0100415778256494
0.00564134125459301	0.0102736200285078	NA	0.00872810634143587	0.00992777915644622	NA	NA	NA	0.0106812660733743	NA	0.00608539831350263	0.00400365138472429	NA	0.0114602805766388	NA	0.0098280991826642	0.00950533087944645	NA	0.00872979536083748	0.00737017480912951	0.0105956029468842	0.00992627005176634	0.00973768437134501	0.00993962981779933	NA	0.0106962713572522	0.00548472439138537	NA	0.00914046489372595	0.0130523587200186	0.011655502546683	0.00668118096564277	NA	0.00501086670629363	0.00890072056441087	0.00885611642230704	0.00972074708548417	NA	0.0149185821909339	0.00807834118903043	0.00996807763963858	0.00510208005451844	0.00682552794698017	NA	NA	NA	NA	0.00909497652809324	0.0105500386405683	0.00991607621495196
0.00583440054846903	0.00975554691683854	NA	0.00885513507769878	0.0101715580404165	NA	NA	NA	0.0108425445749778	NA	0.00608917342399643	0.00406530633693355	NA	0.0114130628752519	NA	0.00947041145755512	0.00958267800116436	NA	0.00865577201759709	0.00716095234766921	0.0107154013492528	0.0100705568823458	0.00976658838715344	0.0100867273541794	NA	0.0104566748179603	0.00561545120231056	NA	0.00918865175246117	0.0131532714884047	0.0115565090104284	0.00666029722381028	NA	0.00494611572786228	0.00887105757726824	0.00900572146517482	0.00998241658674305	NA	0.0148315629991095	0.00795685686249069	0.0103524399133035	0.00519411640596526	0.00672812422560451	NA	NA	NA	NA	0.00917204293412144	0.0109477572682542	0.00990975924393114
0.00588368803246037	0.00971002008629352	NA	0.00879546847464787	0.0099955572913754	NA	NA	NA	0.0110964576096399	NA	0.00610775593956151	0.00394367065495156	NA	0.0110305962752202	NA	0.00936362923697395	0.00913987231944458	NA	0.00833376703745789	0.00727487838803371	0.0108016328751385	0.010034492363083	0.00966300501297065	0.0100240731249065	NA	0.0100520526274489	0.00553367039939529	NA	0.00883540857322312	0.0132728818416226	0.011434159439023	0.00656275235468303	NA	0.00520079619529004	0.00860614026579332	0.00867323268383615	0.0100121511075184	NA	0.0149525475447714	0.00769586739383439	0.00992005208934977	0.00509003003221486	0.00661184760591568	NA	NA	NA	NA	0.00884346168918433	0.0109314546950395	0.0102144513324421
0.00601858165424444	0.00984166777229769	NA	0.00841078969614956	0.00946829623162667	NA	NA	NA	0.0109170201989151	NA	0.00605692594036703	0.00388734649432315	NA	0.0109754421273533	NA	0.00935186880615087	0.00883871469490258	NA	0.00814743638757941	0.00723884454366521	0.0105033943112769	0.00983415149763527	0.00941594397411425	0.00992904823164543	NA	0.00995264262071213	0.00539107813549432	NA	0.00861266279187968	0.0132088966815471	0.0115374452579777	0.00638041577165691	NA	0.00502329104019799	0.00837126192544848	0.00841933745775817	0.00966150014160014	NA	0.014908533675828	0.00778748414098452	0.00966183150250311	0.00483017115567268	0.00648085536595908	NA	NA	NA	NA	0.00863094022633123	0.0106786671646543	0.00996660658064146
0.00622066731572136	0.00931780461617821	NA	0.00824202512143835	0.00881686031517638	NA	NA	NA	0.0108087079120745	NA	0.00599327524985999	0.00383564460261675	NA	0.0106613388742324	NA	0.00903529894838572	0.00860407904127866	NA	0.00844581636017499	0.00731139335558868	0.00959620726778435	0.00980091373795198	0.00889178233904984	0.0101205710727857	NA	0.0099159761061627	0.005578449295386	NA	0.00864554990042913	0.0131367934562772	0.011020102396888	0.00627279122142014	NA	0.00495715030568494	0.00845770925245137	0.00842256993020704	0.00879501163804377	NA	0.0148405904576824	0.00788873533332527	0.00900480832961396	0.00480990429754983	0.00643307764312292	NA	NA	NA	NA	0.00873732080051327	0.0106765901389183	0.0101291375403878
0.00643429597990369	0.00867794332432439	NA	0.00866080161772891	0.00860319320526503	NA	NA	NA	0.010587606194309	NA	0.00591595390865533	0.00387218173484697	NA	0.0101909148332592	NA	0.0085293966145032	0.00866836514413967	NA	0.00826320888763356	0.00702530786575248	0.00939494826453521	0.00980311647428088	0.008575315595061	0.0100943441249216	NA	0.00952231687899974	0.00553108729809002	NA	0.00879190141279853	0.0133734120254767	0.0104416613597211	0.00607196414024387	NA	0.00495597851059853	0.00854597468173452	0.0086277790985733	0.00846519751127342	NA	0.0148865334851168	0.00780093107992785	0.00895242412448011	0.00485416582252691	0.0066027507440408	NA	NA	NA	NA	0.00871638897068093	0.0104214931896112	0.0100649656388879
0.00642575080279923	0.00858489846148943	NA	0.00854286595393519	0.00894122470568079	NA	NA	NA	0.00980160791148873	NA	0.0058496584202788	0.00385879798708391	NA	0.00974917644969695	NA	0.00837958793588585	0.00865474819562249	NA	0.00819877696472957	0.00676534469293252	0.0095157115555796	0.00943503083095197	0.00865523065602396	0.00949988280977664	NA	0.00927907534632933	0.00565627877887097	NA	0.00857387975823362	0.0136712612012274	0.0101693612618857	0.00596485802606538	NA	0.00517490867086899	0.00844690022473027	0.00852322644625467	0.00873530425014265	NA	0.0148309799678635	0.00768101364851259	0.00927441223200687	0.00489057225163226	0.006383383880626	NA	NA	NA	NA	0.00854229857350483	0.0105275171813607	0.00971605311759904
0.00620883575236366	0.00876714790545553	NA	0.00832327285676777	0.00910997164631818	NA	NA	NA	0.00982901393771923	NA	0.00581319936854919	0.00381702019555678	NA	0.0098303217292705	NA	0.00866254679099322	0.00854064735804952	NA	0.00792283358862538	0.00650856308542645	0.00959317624994584	0.00936966341531146	0.00882713581837746	0.0094554041068918	NA	0.00936236803823894	0.00569669387284793	NA	0.00853012328997332	0.0135701577869407	0.0102703369520799	0.00576250730343479	NA	0.00501557405182822	0.00834831944564486	0.00849311078802712	0.00904596596593875	NA	0.0147928001145573	0.00795945586396343	0.00934752534241912	0.0051241004242085	0.0063984338244334	NA	NA	NA	NA	0.0085818271829508	0.0102642306015671	0.00943728738427084
0.00617947591228185	0.00887337548969546	NA	0.00821710533324453	0.00905920336138181	NA	NA	NA	0.0100359984587695	NA	0.00584255746661428	0.0039573990787723	NA	0.0100627854875722	NA	0.00861338352386819	0.00876472743046547	NA	0.00740779324747905	0.00688330905048617	0.00934298785580888	0.00902988483201344	0.00885833459371873	0.00940551634660749	NA	0.00938428061314655	0.00555891886932359	NA	0.00862506203259783	0.0133639795852826	0.0105457621037729	0.00575684440847761	NA	0.00473269320675503	0.00769712440457284	0.00804165214596535	0.00899058866375076	NA	0.0148232661648047	0.0080542608815838	0.00915826872006288	0.00553454736303147	0.00651535316853493	NA	NA	NA	NA	0.00859457160487873	0.00991311452983497	0.00981987588111317
0.00606646272491178	0.00891374929315247	NA	0.00819871125643634	0.00934626599094565	NA	NA	NA	0.00958227879167598	NA	0.00578092568769427	0.00404792474419639	NA	0.0100257859823876	NA	0.00854314386177661	0.009017175943986	NA	0.00782245597683731	0.00714827982683798	0.00943092913848935	0.00903883734464867	0.00883691929314283	0.00945027666297156	NA	0.00935266203524454	0.00544904500070216	NA	0.00875874424883778	0.0130797048412649	0.0104389762783457	0.00564529758121178	NA	0.00476625460043345	0.00795523208357235	0.00820296494802442	0.00915664393361946	NA	0.0148139206841529	0.00810000035492768	0.00947230095504505	0.00534127289159794	0.00667873745052172	NA	NA	NA	NA	0.00856354748380208	0.0100886244822037	0.0092967632758876
0.00600292172455742	0.0091038388217578	NA	0.00843288481356519	0.00920862015755628	NA	NA	NA	0.00957830398026154	NA	0.00573673233937751	0.00405997651224844	NA	0.0100805061042117	NA	0.00901251301283771	0.00857215671670628	NA	0.00838240367515711	0.00717322067223363	0.00956679255244591	0.00908793464840318	0.00908585424147152	0.00978391660687742	NA	0.0094644502909163	0.00534508153477105	NA	0.00860523807326313	0.012926162742697	0.0103355452920319	0.00558897018761222	NA	0.00475889502535205	0.00854483694747607	0.00866948418769734	0.00905361557219136	NA	0.0148413845076913	0.00824700713961882	0.00935339353116437	0.00543185176525757	0.0064122622524388	NA	NA	NA	NA	0.0088299062656451	0.0104335911858179	0.00858049431588378
0.00606036846646645	0.00893975840427662	NA	0.00856412330234307	0.00901464126692841	NA	NA	NA	0.00973243086322977	NA	0.00568322933091011	0.00408668377438747	NA	0.0100819988109186	NA	0.00878855096034268	0.00852272470739585	NA	0.00808093516100758	0.00669517605112225	0.00941762929673448	0.00872081116107818	0.00887153341288051	0.00965948920529125	NA	0.00946768974430406	0.00547787667845193	NA	0.00854554484721095	0.0134536636107707	0.0103082720334186	0.00559139393696312	NA	0.00464909690920263	0.00824903598109166	0.00842446642359739	0.00890944219332472	NA	0.0149212594586438	0.00809533214663898	0.00909565606709519	0.00560971964346095	0.00618946381807763	NA	NA	NA	NA	0.00867369921316103	0.0103535030774515	0.00848786832662285
0.00616327113011424	0.00825475367550738	NA	0.00829613944936851	0.00887104125331335	NA	NA	NA	0.00968548992983793	NA	0.00559348417692218	0.00404159193067427	NA	0.00957784569355477	NA	0.00829720294139593	0.0083987035292321	NA	0.00773157198507713	0.00676472783212288	0.00929398197886696	0.00857255067839749	0.00842707300443427	0.00976368539587958	NA	0.00909617927080373	0.00516750431763158	NA	0.00883520969097927	0.013528460249819	0.00958445638665089	0.00551920791084037	NA	0.00458786369767822	0.00786138526506995	0.00799313652916937	0.00850691336353722	NA	0.0148706359781277	0.00784877537570443	0.00905913436132801	0.0055381154923995	0.00615416754641625	NA	NA	NA	NA	0.00840829531570022	0.0103728713032971	0.0091471521065648
0.00627401700310693	0.00812330289758502	NA	0.00837470633114989	0.00914684852509096	NA	NA	NA	0.00865837891728994	NA	0.00555595502327263	0.00396598355155407	NA	0.00898676306341934	NA	0.0081371188729339	0.0085879166794748	NA	0.00790513400482882	0.00692559731698275	0.00964889438536155	0.00871650165882584	0.0084595401110639	0.00888876547884726	NA	0.00836348658834696	0.00520412976757573	NA	0.00850171519548195	0.0132140094053008	0.00955203975040258	0.00547106086685542	NA	0.00411604067857069	0.00810863280609761	0.00816842454297388	0.00889771308275587	NA	0.0147582817181557	0.00795751343353769	0.00933328376056823	0.00530257160950857	0.00599150711055501	NA	NA	NA	NA	0.00817322097330779	0.010526841511902	0.00858028939150601
0.00623827139501381	0.00860034005972602	NA	0.00823270832947159	0.00899162027383266	NA	NA	NA	0.00828689092705533	NA	0.0055020635761805	0.00391957279021545	NA	0.00959607757467074	NA	0.00850494276914945	0.00865958218130023	NA	0.00780250404081207	0.00654573045025905	0.00954826684732423	0.00870734996675755	0.00873454000423617	0.0085260797671821	NA	0.0088060094125535	0.00524368398367005	NA	0.00843412667248125	0.0127979323865559	0.0102142512202141	0.00535268842097994	NA	0.00420310704231548	0.00810968254479541	0.00826984772726695	0.00887028572324306	NA	0.0145676117056367	0.00794658289904383	0.00923008104431298	0.00516563736402803	0.00612002825218604	NA	NA	NA	NA	0.00841424705010244	0.0105700296952587	0.00836404920734545
0.0062406632789098	0.00859421810441983	NA	0.00818496448899734	0.00902559548347652	NA	NA	NA	0.00880512894246485	NA	0.00545767934395167	0.00385689659007837	NA	0.00990767161016083	NA	0.00861262169400844	0.00874226295246498	NA	0.00763293669799423	0.00639631595803992	0.00927611850368621	0.00864437076125297	0.00876709488337053	0.00884651578543007	NA	0.00910574599540032	0.00511739324193487	NA	0.00809683749432938	0.0124023919314503	0.0103002627857178	0.00526888911186357	NA	0.00430813316404119	0.00802669658577808	0.00818958396351248	0.00879911474163689	NA	0.0143504384732706	0.00782620747861964	0.00928838651412034	0.00522566435008942	0.00598471506385215	NA	NA	NA	NA	0.00844351133568496	0.010425988419966	0.00868079621472917
0.00618838842160829	0.00813683289890105	NA	0.00794697830213848	0.0087975784924323	NA	NA	NA	0.00926484054522291	NA	0.00539442756496759	0.00397510355722505	NA	0.00963749647445921	NA	0.00801118422288962	0.00830413897497497	NA	0.00733761966332569	0.0064035619923428	0.0093696732487931	0.00843024166966776	0.0084717735438223	0.00926651446324991	NA	0.00876708866533641	0.00515512585796997	NA	0.00814487471921547	0.0126060780953308	0.0101555875736256	0.00548022991532188	NA	0.00432120384420368	0.00752015053953902	0.00768901542663082	0.00858604033318529	NA	0.0144423868647337	0.00785997574203194	0.00910113451596349	0.00532227700712045	0.0059565471981042	NA	NA	NA	NA	0.00804221552089076	0.0105699432106148	0.00861908516663261
0.00607797511499882	0.00836470164322761	NA	0.0076389572217098	0.0092165883138943	NA	NA	NA	0.00927063187724732	NA	0.00537729184410235	0.00402272601736226	NA	0.00947093060826181	NA	0.00842881732787127	0.00838496630824	NA	0.00704050832743414	0.00617975942659666	0.00965387669061504	0.00822144526654102	0.00869255047616153	0.00944162819583833	NA	0.00854089826571782	0.00528609375241719	NA	0.00858782035556017	0.0124816809862404	0.010106978294602	0.00558595452138509	NA	0.00398052374580588	0.00724943830775229	0.00755740973600681	0.00911351848150833	NA	0.0146637993152438	0.00808688882099715	0.00921274416021141	0.00535799594724573	0.00584630422353371	NA	NA	NA	NA	0.00813454198232758	0.010120394173477	0.00843866155626529
0.00590007573167668	0.00880807193549617	NA	0.00737117345618001	0.0094363828467196	NA	NA	NA	0.00904271678940811	NA	0.00527823711591565	0.00398496904917693	NA	0.00972651056290902	NA	0.00870120931016548	0.0084484052898807	NA	0.00656804793321628	0.00593012815639394	0.00983848591440394	0.00815516977957848	0.00902860694731192	0.00943607291240964	NA	0.00885973021410351	0.00502258080032541	NA	0.00821997268114487	0.0125392774291821	0.0102654747142201	0.00567187560208358	NA	0.00407070251746253	0.00692086456768611	0.00720095650469716	0.00953286924547557	NA	0.0147536088881877	0.00815818682913595	0.0094392772544267	0.00537110289609787	0.00591164212764022	NA	NA	NA	NA	0.00807636725024213	0.0101458949358596	0.00839722045210679
0.00586115376628995	0.00894203814138433	NA	0.00718223587423443	0.00880593335950629	NA	NA	NA	0.00905348677725967	NA	0.00515953339601954	0.00409512874219596	NA	0.00988663893771592	NA	0.00874790118352362	0.00802732501149917	NA	0.00709660004909352	0.0061682812404602	0.00942860090880435	0.00826368185062021	0.00865597652588747	0.0092776965969586	NA	0.00940934402660355	0.00490748614926637	NA	0.0080585282718518	0.0126552819820963	0.0100065756902927	0.00547264760822185	NA	0.00406195580426832	0.00720493961614066	0.00730464270406913	0.00897804351539168	NA	0.0145216416811555	0.00810181652301793	0.00886864685442768	0.00544991750334137	0.0058394681298644	NA	NA	NA	NA	0.00803916354747303	0.00973221264268304	0.0082714307497992
0.00590746230991844	0.00831892920851232	NA	0.00729537168379855	0.00824240105946236	NA	NA	NA	0.00914704680123996	NA	0.00505519743083846	0.00412509548527393	NA	0.00955447820586905	NA	0.00788414013968666	0.00802478681448835	NA	0.0069492347939418	0.00597678639605855	0.00899544367613214	0.00819091404640849	0.00795198191803786	0.00895027253712522	NA	0.00895327420948492	0.00506134627135568	NA	0.00819108442741395	0.0123734549931785	0.00991973005711464	0.00543357840974231	NA	0.00404861377807562	0.00706259696940358	0.00711146531847157	0.00812914247361129	NA	0.0144187208111654	0.00827124861931937	0.00845703178619468	0.00569408693064826	0.00567850423430917	NA	NA	NA	NA	0.00756121457120494	0.00943034434704786	0.00869311860760638
0.00592013741068335	0.00828726365116266	NA	0.00728183225061361	0.00834199762936371	NA	NA	NA	0.0090846064337663	NA	0.00504105671422256	0.0040627867949881	NA	0.00931427477355246	NA	0.00824854263177312	0.00797585174527368	NA	0.00672487426146189	0.00577242820192976	0.00887581121960474	0.00812971439573813	0.00808093837407596	0.00902333895994486	NA	0.00886705045434898	0.00492514241949351	NA	0.00807029251557423	0.0124475509404669	0.00977120984873255	0.00542956647903236	NA	0.00408752510087852	0.00690586024698406	0.00713212891275666	0.00820890907955309	NA	0.0144475724243629	0.00782111679181831	0.00853593426171073	0.00590809542710452	0.00571448659331234	NA	NA	NA	NA	0.00783435247601864	0.00950112441012255	0.00857210539203192
0.00583257542473019	0.00784229940295342	NA	0.00770499012125765	0.00866542662261792	NA	NA	NA	0.00893831017328535	NA	0.00492451597621242	0.00406076560289264	NA	0.00909273588831988	NA	0.007710540306352	0.00765219438399706	NA	0.00690228384356713	0.0056657344377703	0.00889155195094683	0.00811510509536155	0.00797331576335641	0.00897148228289113	NA	0.00863228456684001	0.00474204035872771	NA	0.00802591440530365	0.0127356431097843	0.00959169903377492	0.00521075761396434	NA	0.00411330794538253	0.007102514751595	0.00726743864444521	0.00847952007465314	NA	0.0143827984168101	0.00748628930187819	0.00875199783606611	0.00590873481887479	0.00542557948514629	NA	NA	NA	NA	0.00756107224883632	0.00976820922512724	0.00833668966573582
0.00582265182586445	0.00778759356810875	NA	0.00715640066752794	0.00847770147995476	NA	NA	NA	0.00858596933583489	NA	0.0047589939680516	0.00415533668283733	NA	0.0090587207918907	NA	0.00755488300942772	0.00768428115007746	NA	0.00624302071863502	0.00566698949673782	0.00876411514218406	0.00804276712767084	0.00787645346856911	0.0086642245848823	NA	0.00841389708468478	0.00472797791080299	NA	0.00784138910238419	0.0123606357682779	0.00966886212442971	0.00495933384605082	NA	0.00415849914084149	0.00652407737900276	0.00674258100630391	0.00822898507556657	NA	0.0143698644429006	0.00741757168710523	0.00862358274296031	0.00566070111942554	0.00544672268204042	NA	NA	NA	NA	0.00742484785985746	0.0104203382310454	0.00814150860463553
0.00592439839592658	0.00758830613218335	NA	0.00691434761901023	0.00825654674042284	NA	NA	NA	0.00874816067714279	NA	0.00465300124954712	0.00419763138590643	NA	0.00917839677880651	NA	0.0075296494068915	0.00780062274265095	NA	0.00635566862616305	0.00560598977891322	0.00869008771612969	0.00804543180544749	0.00779781958327819	0.00886261146671298	NA	0.00829128121227705	0.00471966857100644	NA	0.00777714542192446	0.0118964457830754	0.00976502949849085	0.00473176816831123	NA	0.00416185009235499	0.00655990298072049	0.0067505560540437	0.00799067029444522	NA	0.0143766251999943	0.00766465126171202	0.0084043907218651	0.00556239422228094	0.00538360229500384	NA	NA	NA	NA	0.00743159951546574	0.0102859812739501	0.00831900584991026
0.00610539198712588	0.00761392415507728	NA	0.00702826152794874	0.00810299642126311	NA	NA	NA	0.0091010902077474	NA	0.00456481680393889	0.0041421430802859	NA	0.00921048142121239	NA	0.00750817129646579	0.00779805195311734	NA	0.00653969643943038	0.00561362953607893	0.00865492605457018	0.00788249989424663	0.00767903816780987	0.00914443358126941	NA	0.00836490468993104	0.00478837140761934	NA	0.00792258125452733	0.0122300816866704	0.00989154221626481	0.00463623793632926	NA	0.00413268825876182	0.00664086359779066	0.00683657187039196	0.00780945791630526	NA	0.0143431944433451	0.00813456655486413	0.00837434125935714	0.00563238987432585	0.00545320650826952	NA	NA	NA	NA	0.00743522326158811	0.00983977745440129	0.00854734888238973
0.00612042867161263	0.00789935738592618	NA	0.00670438002175724	0.00815427138633748	NA	NA	NA	0.00912322305883562	NA	0.00457199517667932	0.00416739488629032	NA	0.00901420600400089	NA	0.00745839091905117	0.00773677831931196	NA	0.00647430024163028	0.00545264004692396	0.00899442528940461	0.00772895375410708	0.00766183284557194	0.00930149704133628	NA	0.00852217570628585	0.00498624665965656	NA	0.00803674908306208	0.0120840430139132	0.00997719290766648	0.00480271570941609	NA	0.00400897849871736	0.0066491110211185	0.00682609497223876	0.00806554057048416	NA	0.0143565591407398	0.00849121008083421	0.00817500888002183	0.00555848083819396	0.0055614080998915	NA	NA	NA	NA	0.00735174182757441	0.00971959390017804	0.0086352571878328
0.00610647746247361	0.00816307268321702	NA	0.00682672815209084	0.00798760953378537	NA	NA	NA	0.00910643379896901	NA	0.00453766044829587	0.00418310391571527	NA	0.00916796001246924	NA	0.00761147306724719	0.00779911854911965	NA	0.00640319060764021	0.00566192095451899	0.00885149818702852	0.00785756327389637	0.00766221056666904	0.00917099168497721	NA	0.00868907759216578	0.00505112544186276	NA	0.00812807523355879	0.0120448803691146	0.0100042060609289	0.00501918011977854	NA	0.00391388942470723	0.00655642061039413	0.00676997074933987	0.00791584571059269	NA	0.0142236767584896	0.00839643653230181	0.00820567258740606	0.00544097389064913	0.00554966988025526	NA	NA	NA	NA	0.00733414157810775	0.0100647733011874	0.0083397580051681
0.00632782137166777	0.00799108753178001	NA	0.00693147496914897	0.00816902046521638	NA	NA	NA	0.00896997888134001	NA	0.00448466749918243	0.00419458321694815	NA	0.00922075954443498	NA	0.00743915337472578	0.00800421728797874	NA	0.0066728476023897	0.00574233717751585	0.00911537296323069	0.00735684145922255	0.00772198679310141	0.0092766508727267	NA	0.00850907703630611	0.0049201842577382	NA	0.00827858245976317	0.0117777639501476	0.00994335317994514	0.00499649663688911	NA	0.00376499557515372	0.00683866961834997	0.00701228775011865	0.00806582207443191	NA	0.0140902098780756	0.00817712698045527	0.00839627272554568	0.00550918017828659	0.00566621095972124	NA	NA	NA	NA	0.00728562256093215	0.0101484752141972	0.00795170638894709
0.00659656800581374	0.00805202085630172	NA	0.00678551612517583	0.00868788890030366	NA	NA	NA	0.00872776598641562	NA	0.00451336064147168	0.00420074287902657	NA	0.00932219898324234	NA	0.00761782904337721	0.00807830450764989	NA	0.0067104082187256	0.0056730073546436	0.00941783446052423	0.00709727384792935	0.0081487210748393	0.00917574859032427	NA	0.00815093501350627	0.00478902093929942	NA	0.00794527350699407	0.0120147578169971	0.0100040351912259	0.0047521008486044	NA	0.00371573580231506	0.00681161175858075	0.00693122091977	0.00875362000700021	NA	0.0140250705904929	0.00803678543513029	0.00873521264557418	0.00548682626639609	0.00562423748507031	NA	NA	NA	NA	0.00732482349009428	0.00968664082570357	0.00769528645888927
0.00662972458050859	0.00824117271596725	NA	0.0068305862486363	0.00846794560740464	NA	NA	NA	0.0087239269659042	NA	0.0045166191143139	0.00417745497058966	NA	0.00929002359101871	NA	0.0078721204280616	0.00770967108562376	NA	0.00656148739645738	0.00561729117197441	0.00907702404996694	0.0073094321385335	0.0080885055104624	0.00904025526434096	NA	0.00850181416280853	0.00477824232014936	NA	0.00807492735890465	0.0120552973294273	0.0100917191829875	0.00458612517001673	NA	0.00361638155416945	0.00671821050869803	0.00677075455869665	0.00844548460613828	NA	0.0141370368463965	0.00773455779715712	0.00846068843399071	0.00575353225840718	0.00564259063091255	NA	NA	NA	NA	0.00738383540107329	0.00979850757072732	0.00805918135422614
0.00659960814234749	0.00796127192993734	NA	0.00665863111967462	0.00844994335260721	NA	NA	NA	0.00893734369560886	NA	0.00447519866891307	0.00423982746324359	NA	0.00914027518335253	NA	0.00782599340751266	0.00776787165975932	NA	0.00637552044256273	0.00554246989032417	0.00868553669738088	0.00734337101256522	0.00801368153712681	0.00902865452528081	NA	0.00867889259994465	0.00477492855058431	NA	0.00753041539238041	0.0118695795161791	0.00969634481857379	0.00454108557371473	NA	0.0036529212669544	0.00658934283371407	0.00660306104386689	0.00830914835027597	NA	0.0139428820826641	0.00771515854884519	0.00844526196748156	0.00562463084174759	0.0054176956356266	NA	NA	NA	NA	0.00728790767561553	0.00981535436756394	0.00828352868484637
0.00657349999547801	0.00780090820607377	NA	0.00653248794942817	0.00835676347455212	NA	NA	NA	0.00883094589965708	NA	0.0044364848413496	0.00427650398225336	NA	0.00871831025027999	NA	0.00783461811288346	0.00773616380920884	NA	0.00626456035744712	0.00533073649862478	0.00850854959706914	0.0072713249400045	0.00801264151823922	0.00926564506923602	NA	0.00836726125655334	0.00445915551712907	NA	0.00776996684063354	0.0117662127319778	0.0094281149647758	0.00458809091429004	NA	0.00370645752317414	0.00657469161503654	0.0066275627550578	0.0080745561546963	NA	0.0135796039013938	0.00774769827109491	0.00852660635809007	0.00557533326927696	0.0052288117554547	NA	NA	NA	NA	0.00733103872006894	0.0095030862216537	0.0083292537986826
0.00660717106423439	0.00784990696757288	NA	0.00684332543471864	0.00845681082154643	NA	NA	NA	0.00889611799254361	NA	0.00438287229982818	0.00428243276780413	NA	0.00873775248074578	NA	0.00786881770947686	0.00768467507541528	NA	0.00655720888162206	0.00537408133160984	0.00858320892127895	0.00738941787224042	0.00806687813263405	0.0092462018541556	NA	0.00841341737243823	0.00458223257061883	NA	0.00770139898712385	0.0118379124884186	0.00924788441042122	0.00456851269198352	NA	0.0036435442270734	0.00681846519544737	0.0068971022753106	0.00826047021602332	NA	0.0132293481893962	0.00769566614309584	0.00866111426663665	0.005652538185149	0.00511291832348044	NA	NA	NA	NA	0.00745776069169504	0.00912963338005741	0.00807102130058892
0.00662693379151549	0.0077492833943815	NA	0.0071567275067784	0.00816929320466309	NA	NA	NA	0.00868772836931356	NA	0.00426088721702786	0.00430267879511786	NA	0.00881979731179689	NA	0.00774451863449056	0.0074769657846693	NA	0.00651202678656582	0.00546878482219752	0.00850357734061335	0.00748349710014674	0.00780498814434987	0.00873288380930873	NA	0.00840381350496662	0.00449214826571509	NA	0.00756522242701901	0.0118852160807119	0.00905297613401085	0.00451393117845846	NA	0.00367576329454472	0.00684305089150692	0.00698799571101789	0.00802766626538333	NA	0.0131093968523525	0.00779133057822044	0.00822008388448166	0.00554995666450988	0.00493804554164665	NA	NA	NA	NA	0.00742627426700901	0.00928172324254299	0.00828554463818482
0.0067204198705643	0.00722866534135017	NA	0.00682581300179206	0.00799136428395791	NA	NA	NA	0.00850845826658151	NA	0.00410127101577756	0.00437918800198062	NA	0.00849615237994138	NA	0.00722400222444788	0.00751656866463217	NA	0.00665397269807889	0.00523993373836223	0.00827364235643476	0.00747770492889017	0.00748150457737871	0.00893639119947249	NA	0.00812220007325436	0.00445314878644206	NA	0.00782285899598283	0.0112068287480947	0.0088163622395308	0.00434212508784942	NA	0.00388838288109771	0.00673030466515334	0.00678857761521048	0.0078378320526709	NA	0.0129027688418269	0.0078975815961619	0.00825698326279799	0.00548992344769199	0.00486846337244746	NA	NA	NA	NA	0.00717537323237983	0.00998125670178055	0.00799965143891312
0.00667768755528322	0.00737540994964319	NA	0.00657254714585563	0.00822114229340371	NA	NA	NA	0.00875506256671111	NA	0.00392041672208744	0.00443451274385038	NA	0.00840192426072324	NA	0.00733621930368591	0.00770308121997897	NA	0.00631138730702738	0.00498634480121759	0.00852336227790499	0.00726700337141741	0.00774518227178341	0.00878771452167892	NA	0.00802453926258022	0.00446092916621858	NA	0.00794885415176165	0.0106712592063685	0.00889220691773167	0.0043201609734885	NA	0.00415929025038275	0.00654344155233769	0.00679601285744617	0.00804775923514729	NA	0.0126342507172697	0.00766734856676083	0.0084441550075147	0.00559871726275768	0.00490298417048945	NA	NA	NA	NA	0.00712036786272744	0.0104199376496831	0.007952327247498
0.00681418793902233	0.00766568399590516	NA	0.00665347623259691	0.00839062593992004	NA	NA	NA	0.00846017049143378	NA	0.00381040111175343	0.00445748501868417	NA	0.00870168395884081	NA	0.00742384149530528	0.00736230874379584	NA	0.00635261697473993	0.0049801808352519	0.00898495396257929	0.0072208940116242	0.00777393595734762	0.00842817963249447	NA	0.00804020185055205	0.00446207908844629	NA	0.00808375865438867	0.0112981947602786	0.00916584133143866	0.00430794336154082	NA	0.00396789346015829	0.00658018177389806	0.00680957268561422	0.00830749592368621	NA	0.0125150221233723	0.00767444640403904	0.00841447479304124	0.00583149204416368	0.00486875450964837	NA	NA	NA	NA	0.00713250308035598	0.0101577624347156	0.00745174471652096
0.00697836367744238	0.00818537089006433	NA	0.00679218013863097	0.00854468043947976	NA	NA	NA	0.00826073487521995	NA	0.0038495833793402	0.00436701909975226	NA	0.00917465025039305	NA	0.00773078492363154	0.00684796312749039	NA	0.00612769537346658	0.00503556222503052	0.00927000415601021	0.00739273845000632	0.00799619575298976	0.00852879095209056	NA	0.00828396147995706	0.00462912867112342	NA	0.00761272317190596	0.0113053806366694	0.00941530481773633	0.00439646547381338	NA	0.00396803884429095	0.00640411105831613	0.00664095071393329	0.00879543150525156	NA	0.0125439202253475	0.0076566072737404	0.00829780040171324	0.00609171864060923	0.00473065663912885	NA	NA	NA	NA	0.00708055268610651	0.0101165400521722	0.00736515409721392
0.00698456059229358	0.00835555520473969	NA	0.00629416933999282	0.00789228148393733	NA	NA	NA	0.00873929756319732	NA	0.00389658345897028	0.00423030570020244	NA	0.00964308848930309	NA	0.00785736152495836	0.00708488179918109	NA	0.00594210155373362	0.00503919842973254	0.00884728669850743	0.00726315094262352	0.00766344254438487	0.0085483256260939	NA	0.00893082822033609	0.00465137762137678	NA	0.00760383988166209	0.0111129877158987	0.00956950058228091	0.0045065322729729	NA	0.00397131445407589	0.00608067469501712	0.00625589257718834	0.00812547155665814	NA	0.0124984158389384	0.00764661097797	0.00780669255395172	0.00597836184879425	0.00472693116440917	NA	NA	NA	NA	0.00716340043932933	0.00975998436773532	0.00763450249170657
0.00703223124862234	0.00786477749746242	NA	0.00662335054365533	0.00788473966270063	NA	NA	NA	0.00858017155850898	NA	0.0037940327374481	0.00421589446333127	NA	0.00906753166464157	NA	0.00770709936686903	0.00718400584173082	NA	0.00614087111579839	0.00505689266392233	0.0083111479236123	0.00717141113445735	0.00754204499496087	0.00864265297263023	NA	0.00852052725356688	0.00424948381976311	NA	0.00699112117612098	0.010631032023412	0.00934249256144716	0.0045346953470553	NA	0.00397431810503155	0.00627550596537841	0.00644401932140031	0.00788131382578082	NA	0.0128207629126224	0.00774693435020942	0.00795102606411046	0.00596210811722296	0.00493460580666129	NA	NA	NA	NA	0.00719826831919935	0.00930166064344789	0.00773153088944595
0.0070780835944164	0.00748585239778564	NA	0.00637542776980617	0.00707283247350036	NA	NA	NA	0.00839443068038796	NA	0.00367912529859482	0.00418646945972222	NA	0.00886162735111396	NA	0.00735328370375425	0.00689426236136581	NA	0.00618654706595951	0.00522358021549205	0.00784344861857168	0.00722277702108255	0.0072283099162348	0.00867642908715326	NA	0.0082998022908504	0.00432891853008313	NA	0.00700256366122439	0.010881451185565	0.00887402848100493	0.00453677398039081	NA	0.00389996680493452	0.0061555224868988	0.00625153819637351	0.0071922025402262	NA	0.0130599162554249	0.00767026572444597	0.00726803817046627	0.00592576726912524	0.00483694931979351	NA	NA	NA	NA	0.00694356097145491	0.00903711138849187	0.00780808650357222
0.00707502961444056	0.00738719283397788	NA	0.00635226957276824	0.00741821091717888	NA	NA	NA	0.00854756096607609	NA	0.00361363324056902	0.00429060205195931	NA	0.00862736751078603	NA	0.0071723410733245	0.00702046498501511	NA	0.0061463428006683	0.00534774131221033	0.0078938495001234	0.00689557814214277	0.00725907631877423	0.00849243969344843	NA	0.00816674981597957	0.00417836064929271	NA	0.00724045966091243	0.0110539651022122	0.00885665074618548	0.00457989864710705	NA	0.00374569118653493	0.00616754092972665	0.00631509203748688	0.00741571101722867	NA	0.0131174941287806	0.00753408500884798	0.00753036731646311	0.00574204551872242	0.00477182333306544	NA	NA	NA	NA	0.00693179011822779	0.00874351447140081	0.00781760335211723
0.0068906536122887	0.00755549589920048	NA	0.00632350533518788	0.00760140064971215	NA	NA	NA	0.00849653393555025	NA	0.00360709618223109	0.00434456582400434	NA	0.00863001258647926	NA	0.00750562162653867	0.00710365544926482	NA	0.00612974932791596	0.0052992791705178	0.0079730047915689	0.00691342523489123	0.00755036487924358	0.00854005527153254	NA	0.00815822541163424	0.00421794422737362	NA	0.00738539441937046	0.0112679619019622	0.00887942116883131	0.0046221469436902	NA	0.00392889653778217	0.00620573107360417	0.00631087857950314	0.00777768936657071	NA	0.0130336534704554	0.00751625386543926	0.00768223658117297	0.00599885175873944	0.00493603139517915	NA	NA	NA	NA	0.00715121643479358	0.00862255137401197	0.00746219356406639
0.00682339272090657	0.00763684231360088	NA	0.00645657620873553	0.00712819945870687	NA	NA	NA	0.00832060750584589	NA	0.0036225319608954	0.00435839580027341	NA	0.00872266506180272	NA	0.00755855863779243	0.00706665604632197	NA	0.00595253286119427	0.00519486582148591	0.00768469113709597	0.00685400046873384	0.00714617910533756	0.00848082529180673	NA	0.00833318405984561	0.00410204139276195	NA	0.00730487504197715	0.0110993893170036	0.00879679273843641	0.00465223866837856	NA	0.00385461818521178	0.00610363879648792	0.0064412204526562	0.00712517183378436	NA	0.012971504342053	0.00750757998933257	0.00730664111300569	0.0062017592713358	0.00488611610717953	NA	NA	NA	NA	0.00724193239998585	0.00864769612016193	0.00729238773787347
0.00668324432648829	0.00721548772585905	NA	0.00646179820801337	0.00725639238785625	NA	NA	NA	0.00839833375246414	NA	0.00356597092328571	0.00442915034951853	NA	0.00841030698030859	NA	0.00707444306349925	0.00702070321386588	NA	0.00615474997032394	0.00516826562111983	0.00772138136230476	0.00680002205645944	0.00705957009880953	0.00873499428879595	NA	0.00796071455329806	0.00393287232355569	NA	0.00738525568493324	0.0112239808669394	0.00853222950541874	0.00447277748398336	NA	0.00371066547540488	0.00616702376982972	0.00633922507859014	0.00718919884151928	NA	0.0126779730472879	0.00754194074246806	0.00735372434099108	0.00619217817235516	0.00473625671975077	NA	NA	NA	NA	0.00706983318700536	0.00877458800740577	0.00740091927156858
0.00653413484774836	0.00712577651582302	NA	0.00661856320588706	0.00740191045092085	NA	NA	NA	0.00833196130366372	NA	0.00355313003508105	0.00447712267183406	NA	0.00826754070542342	NA	0.00709672321988388	0.00688079303608218	NA	0.00589566978830319	0.0050680721932929	0.00810450493968565	0.00692932402786056	0.0071302392218289	0.00846773482664032	NA	0.00794780177141458	0.00410309565596737	NA	0.00737591146745377	0.0112115637110113	0.00848588880676166	0.00423312606466951	NA	0.00355730177534111	0.00615836645427163	0.00647621582253407	0.00733994945737163	NA	0.0125382601192609	0.00768292256765273	0.00747481553948689	0.00606346152688971	0.00459964134987429	NA	NA	NA	NA	0.00702983653487227	0.0088318337077607	0.00756773480455513
0.006629801398723	0.00697748184412205	NA	0.00635647806645456	0.00737968127476145	NA	NA	NA	0.00845794224825892	NA	0.00352524073084895	0.00435833935584787	NA	0.00821789598816673	NA	0.00670317687304035	0.00689051049025076	NA	0.00577647980370734	0.00469658732957064	0.00820145674390445	0.00682811166928068	0.00686673961011316	0.00843505168812864	NA	0.00785278970046958	0.00405131036098088	NA	0.00734860635657164	0.0111567572237418	0.00865076584000217	0.00421393487972174	NA	0.00344408620871314	0.00608467744056244	0.00625745645195496	0.00732160669521245	NA	0.0124521143287507	0.00757649993580411	0.00736763953382247	0.00607652110763955	0.00449978351883476	NA	NA	NA	NA	0.00656853522199594	0.00938306001692785	0.00748514964450818
0.00675676795602683	0.00670131531623593	NA	0.00594932741384946	0.00738891381405278	NA	NA	NA	0.00833425411414246	NA	0.00342762905826709	0.00435622543143952	NA	0.00797023576148596	NA	0.00649627482942987	0.00669960217313118	NA	0.00562806107552578	0.00464241319547203	0.00845166433627614	0.00665611451973251	0.00684345339579081	0.0084042914304016	NA	0.00726885566169822	0.00381330563937779	NA	0.00760484679682079	0.0106887182845067	0.00857000571629167	0.00423542700923507	NA	0.0034241467888688	0.00578469780542333	0.00592316694733713	0.00749169578909904	NA	0.0123301237091383	0.00753185217929786	0.00720016559543229	0.00635095625210364	0.0044206456352666	NA	NA	NA	NA	0.00624818792182394	0.00973988590414668	0.00672504146080377
0.00693590752736087	0.00668369245272797	NA	0.00585681105965464	0.00752602778114731	NA	NA	NA	0.00784710124777722	NA	0.00339070450026784	0.00437100428417916	NA	0.00781909699060541	NA	0.00649468167617854	0.00667699955673257	NA	0.00532758103785453	0.00459811973093632	0.00820191669677298	0.00674434593028485	0.00678392276612081	0.00837341791065736	NA	0.00708712314118452	0.00394219482304118	NA	0.00740799785573947	0.0104874618355796	0.00841072623457866	0.00411688170211884	NA	0.00334952839556024	0.00552498820361981	0.00571898941120043	0.00742219384830172	NA	0.0122451863426541	0.00756887532218028	0.00729695962382752	0.0061702045741191	0.00436577425702593	NA	NA	NA	NA	0.00629878928559683	0.00937608735335014	0.00653085598842365
0.00715693047801085	0.00639039818678713	NA	0.00574184688483489	0.00761629122992545	NA	NA	NA	0.00717502911788536	NA	0.00338059025636524	0.00453736431030849	NA	0.0072358906974482	NA	0.00635257712327205	0.00677372731431246	NA	0.00533022624921643	0.00449425069645376	0.00823567161109081	0.00657978895276084	0.00681467802727954	0.00797474716914125	NA	0.00671291949739183	0.00381395306535262	NA	0.00737199415477032	0.0107463050853769	0.00824223165241914	0.00413070574466384	NA	0.00334454882136923	0.00544886770116788	0.00566589474861732	0.00742125813012832	NA	0.0120839557107884	0.00767169092398603	0.00763017334372462	0.00595302256323146	0.00440362479445425	NA	NA	NA	NA	0.00629781384919142	0.00920784807900708	0.00636300195358523
0.00720093489102436	0.00662539963077048	NA	0.00588204002574963	0.0074953334289894	NA	NA	NA	0.00694400458269655	NA	0.0032793316503616	0.00453382933002578	NA	0.00712308750137609	NA	0.00663329327689767	0.00665319587596877	NA	0.00540088006679942	0.00436576627558884	0.00821781710235463	0.00624589534861464	0.00692655371364128	0.00757200565017883	NA	0.00672975897669012	0.00395439081873395	NA	0.00713174583798583	0.011118185919463	0.00826534656091948	0.00406471508035936	NA	0.00336894245171348	0.00569703719546627	0.00598883038950311	0.00732910975195955	NA	0.0120793354949192	0.00739458417124003	0.00750020922971411	0.00603457211661187	0.00424684822210001	NA	NA	NA	NA	0.00649288070890335	0.00922557795574096	0.00617994907463072
0.00747653361799644	0.00671066292850229	NA	0.0057733489835948	0.00720234247856549	NA	NA	NA	0.00697489417324084	NA	0.00311101375224012	0.00452165812763174	NA	0.00730503414816819	NA	0.00660801436735023	0.00637486511735769	NA	0.00517565182737737	0.0040839756140121	0.00797707329027642	0.00626566018486995	0.00683916863883293	0.00757992418435234	NA	0.00694392430535642	0.00397274110164139	NA	0.00708426695204572	0.010744156474934	0.00807243329343743	0.00403831635633322	NA	0.00349085305189629	0.00553975050889937	0.0058128747073735	0.00730873329297429	NA	0.011944579086689	0.00720536045075811	0.0071546687086191	0.00607657722732361	0.00414853263824555	NA	NA	NA	NA	0.00644470149439089	0.00928353433962002	0.00650321833099608
0.00768493854742011	0.0066010808356576	NA	0.00543560552486529	0.00682878106696494	NA	NA	NA	0.00704506094390596	NA	0.00304569663128193	0.00449057772994547	NA	0.00745896553024987	NA	0.00640263496755507	0.00643606973732572	NA	0.00518765284099011	0.00427052025205805	0.00783291047108271	0.00636059874702901	0.00657135386414434	0.00750090859999279	NA	0.00694298706937122	0.00369526594596519	NA	0.00700781133094935	0.0106615904546406	0.00796860045840244	0.00391326653610648	NA	0.00315161540132417	0.0053204271086842	0.00553532279664794	0.0068393447591221	NA	0.0118542414999752	0.00730336506090353	0.00675735910114619	0.00600028620382441	0.00418487281476535	NA	NA	NA	NA	0.00624734553512735	0.0093633097937812	0.00661325262947561
0.00774015705376816	0.00617943207719834	NA	0.00573806677334798	0.00627844007157916	NA	NA	NA	0.0068872211043797	NA	0.00300075118863444	0.00447807966846426	NA	0.00727177054668301	NA	0.00592275071603277	0.00619711641328007	NA	0.00561521459324538	0.00427443359034452	0.0075157941329207	0.00635292275003729	0.00609083738392392	0.00741981774743672	NA	0.00667786656336065	0.00369368120846792	NA	0.00675857167524837	0.0103719756909813	0.00809827609053541	0.00384545708467024	NA	0.00314337832009236	0.00572966937784561	0.00587237490395926	0.00627171308483255	NA	0.0117828963480194	0.00760061525031091	0.00638970190632018	0.00598969214090599	0.00404065521554876	NA	NA	NA	NA	0.00609042385667221	0.00934421546689359	0.00645906446217965
0.00764083855766994	0.00571199035407175	NA	0.00554350643041944	0.00609636607058544	NA	NA	NA	0.00670982853989907	NA	0.00299123106753456	0.00440137905862858	NA	0.00686084036403025	NA	0.00548078747144202	0.00597277948333005	NA	0.00526980500205738	0.00391975288769192	0.00742780516846136	0.0063372250559475	0.00563118409544575	0.00754602294308599	NA	0.00626306285447144	0.00376267175356626	NA	0.00664113102496273	0.0102334096872327	0.00774965238818357	0.00380118190806767	NA	0.00319100587423918	0.00534252191047384	0.00533574652238351	0.00597881234915249	NA	0.0115715368553856	0.00755852151874202	0.00618005588060066	0.00594483828793743	0.00379552578630414	NA	NA	NA	NA	0.00547113959781465	0.00935947705745374	0.00610619459254518
0.00723278460582922	0.00572212510043361	NA	0.00497791660177601	0.00666682092764705	NA	NA	NA	0.0067442622182208	NA	0.00294585237321787	0.00441631351347996	NA	0.00687397465569952	NA	0.00535427679714701	0.00589307581967519	NA	0.00497468102417554	0.00356663745275983	0.00761292774632538	0.00593859268555676	0.00574823300188043	0.00777231267757852	NA	0.00599894681689318	0.00372974966719092	NA	0.00673539414175353	0.0104198709816454	0.00779360658046828	0.00368917771281467	NA	0.00317787477363852	0.00502471795982253	0.00511439921566481	0.00642386639857531	NA	0.0112919440370053	0.00739880864949795	0.00654523372560119	0.0062060126555308	0.00359597993667044	NA	NA	NA	NA	0.00526014450326213	0.00937170179150794	0.00566915068611176
0.006983639111846	0.00609909074068596	NA	0.00467646475244325	0.00693432437804018	NA	NA	NA	0.00702427754335268	NA	0.00300551129830075	0.00454790274790486	NA	0.00715386421472663	NA	0.00560022333102415	0.00569291263047771	NA	0.00450266906192592	0.00351502939982838	0.00789772841135834	0.00612492271030967	0.00597099603364041	0.00790650503745863	NA	0.00615245089760892	0.00378698041089836	NA	0.0065260089573854	0.0106655120761667	0.00811171498760616	0.00361962309048246	NA	0.00311510678778642	0.00454351428956368	0.0046362459362273	0.00692972380141341	NA	0.0112175097763293	0.00752861788079943	0.00666314524912065	0.00612532774986823	0.00368960850895425	NA	NA	NA	NA	0.00511636861891353	0.00923495026583611	0.00594420155044855
0.006889267746077	0.00609139282932019	NA	0.0044368018171179	0.00686685445887865	NA	NA	NA	0.00711692681551842	NA	0.00299430549749327	0.00456994774826777	NA	0.00751873539732944	NA	0.0056949079257938	0.00603045778197236	NA	0.00440001786845878	0.0035096558523147	0.00757652420546751	0.00615428650223754	0.00614975086911737	0.00828005498945339	NA	0.00633975504869075	0.00378309636830194	NA	0.00673778106906047	0.0104739555604141	0.00821004364504173	0.00356952779911413	NA	0.00303371993009992	0.00443356572667864	0.0045274979444976	0.00673850961633957	NA	0.011264376717343	0.00762674163144089	0.00678989789997845	0.00628274526143636	0.00375784630838704	NA	NA	NA	NA	0.00516050828660398	0.00884829035783853	0.00569098482016048
0.00692028136509079	0.00582037713414125	NA	0.0048480254544262	0.00673216817561899	NA	NA	NA	0.00714985129985816	NA	0.0029363761413397	0.00452122611935912	NA	0.00707504592443423	NA	0.00568120002065718	0.0061591986443753	NA	0.00469684160271359	0.00364539507662297	0.00756768858378628	0.00558624382007696	0.00610556361314193	0.00812251189715775	NA	0.00629510329369037	0.00378296926387196	NA	0.00681832379561117	0.00997301157961111	0.00789764578351313	0.00355291137838542	NA	0.00303425592759674	0.00481322842997598	0.00499637450696413	0.00663684402326544	NA	0.0110609693017494	0.00752418369326132	0.0067229669208723	0.00608298293498205	0.00373008946573019	NA	NA	NA	NA	0.0055475177781247	0.00891899327223098	0.00582179500917012
0.00711166910358082	0.0058760014303778	NA	0.00528368721622728	0.00673561683336889	NA	NA	NA	0.00703926144026646	NA	0.00291344324180745	0.00454668604233519	NA	0.00699900925748716	NA	0.00579551675348942	0.00611338561384197	NA	0.00471040561659902	0.00367144365384087	0.00739512050638752	0.00565460063410805	0.00623120468376604	0.00785789735871006	NA	0.00649587036134778	0.00373489156810659	NA	0.00672370593111689	0.00969525280154754	0.00776533818543567	0.00357539332544979	NA	0.00327764740862769	0.00501911217268759	0.00525981194816322	0.00666969624142015	NA	0.0108513407673371	0.00721032841486865	0.00676090743713015	0.00599530111544359	0.00382708363529733	NA	NA	NA	NA	0.0055979775392766	0.00898962834238928	0.00586766972111092
0.00741621370770711	0.00576249108521854	NA	0.0050355016493681	0.00662312798022322	NA	NA	NA	0.00688059618028634	NA	0.00290249034274076	0.00457019798789561	NA	0.00666029773511261	NA	0.00560790385532063	0.00602790704353062	NA	0.00460363759455491	0.00383144713296562	0.00720962943871204	0.00585077300673603	0.00602882618317919	0.00755454517029797	NA	0.00613519747315856	0.003771854745971	NA	0.00662948817354899	0.00995355885029056	0.00744565322896326	0.00374504513325597	NA	0.00345842509682907	0.00480767074866839	0.00506284965308744	0.00645890414119053	NA	0.0109694940965214	0.00705137156306152	0.00665790466790082	0.00615697070052143	0.00386597123951785	NA	NA	NA	NA	0.00543619153588151	0.00903711705491947	0.00593950269914754
0.00761010560843665	0.00580834507828686	NA	0.00488084436860738	0.0068714565258967	NA	NA	NA	0.0063577526797725	NA	0.00286095113631754	0.00449638762288755	NA	0.00661361746955249	NA	0.00569743481722833	0.00629573453215737	NA	0.00480192725262323	0.00401216953019881	0.00729348157701324	0.00613482421349942	0.00621276056337363	0.0071449141372319	NA	0.00603991712074426	0.00372536809599436	NA	0.00649098574764339	0.0098057932632167	0.00751521766683394	0.00383319868165235	NA	0.00326448182340481	0.00485457734271571	0.00502014081873705	0.00683227343827136	NA	0.011008237543981	0.00716652544264211	0.00687323739618946	0.00621588625648412	0.00382331285884819	NA	NA	NA	NA	0.00534485279712091	0.00911558261149812	0.00571058968204424
0.00744945350107942	0.00570685620861851	NA	0.00504674010695933	0.00679492862320358	NA	NA	NA	0.00619470142823865	NA	0.00277855448213918	0.00446101371767178	NA	0.00667523013628657	NA	0.00561355037816704	0.00604411714900111	NA	0.00498449660659436	0.0039368804519506	0.00711611082976707	0.00583560222611012	0.00606097089833221	0.00720631019095155	NA	0.00600995392120848	0.00361064145960251	NA	0.00645889793834916	0.0097528693391089	0.00751685143854901	0.00373368333207318	NA	0.00306798964865889	0.00515908821850562	0.00529032897920021	0.00661300056482858	NA	0.0110374351434858	0.00713285272456344	0.00678243035351004	0.00635961052352802	0.00385838442210612	NA	NA	NA	NA	0.00548036127438682	0.00890690633931201	0.00550859472176327
0.007253584685605	0.00573807908589932	NA	0.00470022907967322	0.00657669257024738	NA	NA	NA	0.00594088072535589	NA	0.00268187059394964	0.00450788311198014	NA	0.00656048089642849	NA	0.00571222796490659	0.00601220673203758	NA	0.00478891343414126	0.00394348525511885	0.00721657214625957	0.00551339242630645	0.00610573525364824	0.0072220561880498	NA	0.00573084184014961	0.00338518630596727	NA	0.00667546788284524	0.00969433322081419	0.00750015008588744	0.003687461733616	NA	0.00315057296618541	0.00486624596086394	0.00497224841710315	0.00647799747007087	NA	0.0108426567228965	0.00706902593241687	0.00650246434166979	0.00669209014228005	0.00380113203766692	NA	NA	NA	NA	0.00542238137510343	0.00917953032405493	0.00527219331993183
0.0073604288151481	0.00592092503735376	NA	0.00457890815424216	0.00646882630617907	NA	NA	NA	0.00577905141349632	NA	0.00251915601485675	0.00453955607734727	NA	0.00676980452446795	NA	0.00584395599435854	0.00617987357505456	NA	0.00466649529085038	0.00381515684358488	0.00746018792464948	0.00550227502966233	0.00597493453852953	0.00693781701926962	NA	0.00614611311507602	0.00343187188454166	NA	0.00638099638685914	0.009594681829686	0.0076517735947913	0.00384453499705906	NA	0.00308293647417244	0.0048128096626141	0.00497263871964385	0.00648621618403134	NA	0.0105797071267297	0.00707896217751084	0.00629835272433336	0.0067057351768338	0.00381107160952352	NA	NA	NA	NA	0.00555314632488785	0.00907490639968722	0.00515099599507151
0.00756236700062921	0.00596442251543469	NA	0.0049176531537809	0.00613408909965443	NA	NA	NA	0.00611855440746459	NA	0.0024087703515209	0.00457940992489475	NA	0.00709813282144985	NA	0.0055586830511769	0.00580828462095918	NA	0.00451448229248114	0.00366306078691535	0.00719526108158604	0.00543112728671189	0.00575736709913393	0.00707841120306368	NA	0.00634590848931669	0.00334657954483536	NA	0.00662185836242413	0.00938515744531902	0.00785972388429801	0.00379649329309619	NA	0.00313743842643506	0.00480056101285738	0.00509782732698557	0.00616973290266986	NA	0.0102745378281891	0.00681225598672901	0.0060486981291617	0.00654268619844255	0.00366748050637431	NA	NA	NA	NA	0.00540307577877932	0.00899047107401923	0.00574989004925872
0.00784541465877492	0.00554536388295701	NA	0.00483587371604229	0.00626886693878986	NA	NA	NA	0.00618420057220486	NA	0.00234888169967565	0.00466969365833447	NA	0.00689463539430999	NA	0.00545645785119179	0.00590277348788942	NA	0.00464182890103948	0.00365831491500795	0.00699301216661437	0.00539778596979648	0.00576312218502229	0.00729292339343624	NA	0.0061595389881322	0.00320906503083691	NA	0.00661808781260968	0.0087602016016392	0.007480701009028	0.00377449151286112	NA	0.00332027333700575	0.00487073891972743	0.00513327316105603	0.00622090510477054	NA	0.0102077393296201	0.00668711979163899	0.00625502403406663	0.00654072983982562	0.00355651826654398	NA	NA	NA	NA	0.00540880272566498	0.00902306660384247	0.00557056986971978
0.00793606761821013	0.00548690531492383	NA	0.00499871289108926	0.0063904275087382	NA	NA	NA	0.00607005468964308	NA	0.00230665020412873	0.00463242560161212	NA	0.00677757731690185	NA	0.00519243793043824	0.00588898231925699	NA	0.00468051458159164	0.00350128085172126	0.00704098749787508	0.00534498222980939	0.00566770209024894	0.0071269365953228	NA	0.00592719617131571	0.00334265355304759	NA	0.0063118989314908	0.00861764208156891	0.00762515163550388	0.00375777671907687	NA	0.00330493085980463	0.00492846884743114	0.00514177026665831	0.00629435780442277	NA	0.0101682860938216	0.00671295642117081	0.00632763098581498	0.00639788760770821	0.00356490626617113	NA	NA	NA	NA	0.00529149922701391	0.00858051558816741	0.00548238060492335
0.00808036922225254	0.00590184022407895	NA	0.00497153938798014	0.00613860713626351	NA	NA	NA	0.00626269906473424	NA	0.00229883684656166	0.00451042353193714	NA	0.00707936672404318	NA	0.00546708313527794	0.00557316152680333	NA	0.00478408112257551	0.00351528071514684	0.00675534394345966	0.00521625071289595	0.00573239060740724	0.00714590982468172	NA	0.00615659699910831	0.00345097546284373	NA	0.00612252284074299	0.00809273637142683	0.00767244066222572	0.00395148591508278	NA	0.00318880899212098	0.00496160430310434	0.00510078079122096	0.00621430599924918	NA	0.00991831286945633	0.0067891113355939	0.00612480930198498	0.00635643710697217	0.00346774003212769	NA	NA	NA	NA	0.00527996988368731	0.00824571915446967	0.00554168900808433
0.00813953877345078	0.00575298810370467	NA	0.00491582996727139	0.00654300579063064	NA	NA	NA	0.00622695142610141	NA	0.00228555739143554	0.00458069436380743	NA	0.00673940622345169	NA	0.00559178629533395	0.0056231185426011	NA	0.00434597985952606	0.00342483530423414	0.00695238960600748	0.00528641935754276	0.00598758119369717	0.00722869411303825	NA	0.00595534350130885	0.00355398884066405	NA	0.00632231434901681	0.00840835988040402	0.00732939829311226	0.00400858047838749	NA	0.00317879861567583	0.00456576588055911	0.00485285581902227	0.00654978355760132	NA	0.00992708471818301	0.00642992723095279	0.00657938821561792	0.00625546595238426	0.00348627465036018	NA	NA	NA	NA	0.00525519800176479	0.00818343705668611	0.00551936203116133
0.00819905870532079	0.00612266795737666	NA	0.00460659357368885	0.00655770821962979	NA	NA	NA	0.00620178281596703	NA	0.00225599531179368	0.00452639128814285	NA	0.00705050444675125	NA	0.00573104004947287	0.00564830420831985	NA	0.00447040926931275	0.00354172305746178	0.00696332242772324	0.00514265091952117	0.00612303812490073	0.00701036604534374	NA	0.00617953103194772	0.0034519645032495	NA	0.00605564755616212	0.00813400304819579	0.00747447197420619	0.00396927913116698	NA	0.00317177269714059	0.00453369183064588	0.00474513783559131	0.00665324693815005	NA	0.00997708351366378	0.00637184931529129	0.00653146638081442	0.00647407625848681	0.00348786440866783	NA	NA	NA	NA	0.00528713745347557	0.00810170031067604	0.00542198066461371
0.0082768716709999	0.00598184213814507	NA	0.00442363539544291	0.00618413063066737	NA	NA	NA	0.00604449420540551	NA	0.00221105277004771	0.00455578533943557	NA	0.00688367431249036	NA	0.00559958139545386	0.00534076491643612	NA	0.00435006236636191	0.00355852976046418	0.00660329508397872	0.00516122368343601	0.00582059873931478	0.00694737237007472	NA	0.00615737082731479	0.00321383206369705	NA	0.00609582511966652	0.00804383372461558	0.00721895311561065	0.00377154731319636	NA	0.00305614387379589	0.00440977829754776	0.00468259683906364	0.00626042215583802	NA	0.00995895326837435	0.00662086158650148	0.00615906371990148	0.0066721993123769	0.00354612790052213	NA	NA	NA	NA	0.00533141019866552	0.0075680690349245	0.0055186692288387
0.0082424973783323	0.00554720714881321	NA	0.00456419155074894	0.00588997470830671	NA	NA	NA	0.00570815263651767	NA	0.00213902799786704	0.00453942082658121	NA	0.00641355576942588	NA	0.00537465998858026	0.00538151303846858	NA	0.00444632232051758	0.00368561990059801	0.006084390561742	0.00521274559643359	0.00555847746831396	0.00678961722651723	NA	0.00576086847572808	0.0031594124454339	NA	0.00617785403767678	0.00836747010643446	0.0069119612851147	0.00364593577748997	NA	0.00297793524304786	0.00453839069045485	0.00468221764409009	0.00585809411678156	NA	0.00981647838664363	0.00639797462946181	0.00593903854209413	0.00657414119153105	0.00354184963777961	NA	NA	NA	NA	0.00501779631693698	0.00756790276826444	0.00532351278039849
0.00816402514918469	0.00550865108770428	NA	0.00428426106095038	0.00582134010158088	NA	NA	NA	0.00530858250950429	NA	0.00203028127554429	0.00453558907297996	NA	0.00648465255063806	NA	0.00553793521562298	0.00556999706346777	NA	0.00434089713088187	0.00362497318605992	0.00580286060837789	0.00510553009146151	0.00554085479752435	0.0065014960260961	NA	0.00594453704701783	0.00374846120409889	NA	0.00631527792991178	0.00823418536280554	0.00657728640100858	0.00347434589074971	NA	0.00282492875465458	0.00440737538967654	0.00459147567995055	0.00559130109614768	NA	0.00964374362611659	0.00629474509930254	0.00603511653016876	0.00665541437938698	0.00346005123696062	NA	NA	NA	NA	0.00522097157388594	0.00774655352797424	0.00490952473150605
0.00818995364181182	0.00522943615538723	NA	0.00450592124835231	0.00591401745078777	NA	NA	NA	0.00594499259597087	NA	0.00199737334442542	0.00461566761829754	NA	0.00614899655049181	NA	0.00552536712934652	0.00558197854490316	NA	0.0042037535752016	0.00345572881631364	0.00589139482126737	0.00501654259630998	0.00556835890900229	0.00705940805750918	NA	0.00601218984190342	0.00355551872663222	NA	0.00643970851463615	0.00822810258881942	0.00617451609004958	0.00322452667459771	NA	0.00281474998729224	0.00437426468825085	0.00469800083099178	0.00567869200949534	NA	0.00969368907643099	0.00623961673602553	0.00611097324334403	0.00670739485186655	0.00338216065881123	NA	NA	NA	NA	0.0055790477878706	0.00775767062086805	0.00519197500070465
0.00812951559147168	0.00505303278905084	NA	0.00454252900078525	0.00605750368248363	NA	NA	NA	0.00601041556000856	NA	0.0019339144511085	0.00462607848890696	NA	0.00590259044402434	NA	0.00532390611246679	0.00543606205782007	NA	0.00405860028453204	0.00334727159799419	0.0062345460497374	0.00493884104408935	0.00550470850235256	0.00676836802763452	NA	0.00587690123911092	0.00342190079754116	NA	0.00596921410850711	0.00783234400097458	0.00600309922019239	0.00306369575588982	NA	0.00289996174839892	0.00426694464381185	0.00467010563734709	0.00589873637669239	NA	0.00950239779800003	0.00614110652479185	0.0061304090514986	0.00665499253302697	0.00334755289335122	NA	NA	NA	NA	0.00545386368137623	0.0075724632851515	0.00539763033648494
0.00789610152731992	0.00512614918224329	NA	0.0043303887257208	0.0057227602295129	NA	NA	NA	0.00567424635953773	NA	0.00188695821601193	0.00463904460149862	NA	0.00587670232380483	NA	0.00518647177152087	0.00509043648469437	NA	0.00402853168072206	0.00330402277460428	0.00630442446893602	0.00478956579293246	0.00544676084626807	0.00619392184490608	NA	0.0056025558134063	0.00361294194341587	NA	0.00571736809554477	0.00795774213584864	0.00623142845222791	0.00305257872192861	NA	0.00291781688269627	0.0042212065235143	0.00454069416260189	0.00573756482121908	NA	0.00950365959347314	0.00605314150314149	0.00567394229049883	0.00655838113228803	0.0032359799333653	NA	NA	NA	NA	0.00511540471023329	0.00723321927167651	0.00492674998930551
0.00781853591753233	0.00489573370089472	NA	0.00385969662791272	0.00593376902237601	NA	NA	NA	0.00548805543101073	NA	0.0019306549129785	0.00465404238742046	NA	0.00580412234328138	NA	0.0048393679240083	0.00516243481316026	NA	0.0038489559702294	0.00325714688415067	0.00623379148552784	0.00444553752846769	0.00522659590475792	0.00603112119965239	NA	0.00538938645178863	0.00351059489266963	NA	0.00618198066376767	0.00800487857830569	0.00629746392936173	0.00308743516340487	NA	0.00291658576546174	0.00396450764955065	0.00415261178503955	0.00572583790626013	NA	0.00958987612549822	0.00581858295433489	0.00587553886573276	0.00679432478798288	0.00333571224895587	NA	NA	NA	NA	0.00460264742984329	0.00708320302371457	0.00460492044640345
0.00787175070676544	0.00497869104645004	NA	0.00366111251996859	0.00589745876468648	NA	NA	NA	0.00517804368842776	NA	0.00195155544906594	0.00470684784539597	NA	0.00591377327253853	NA	0.00475722510657913	0.00536485078838474	NA	0.00389671685717682	0.00328476579018013	0.00616354621380928	0.00451189694216284	0.00528698319482647	0.00604095047543901	NA	0.00530370539319932	0.00316873229180669	NA	0.00597936332743164	0.00762301398934724	0.00635396223525644	0.00313379410301558	NA	0.0029070220846292	0.0039204834090711	0.00402266561374058	0.00566115048620381	NA	0.00977267586403948	0.0056080701964965	0.00598232235058673	0.00684002391991831	0.00331260922072596	NA	NA	NA	NA	0.0044434563535587	0.00705509645056684	0.00427736325358323
0.00813696899124357	0.0049100745848798	NA	0.00388023264160362	0.00576283114423779	NA	NA	NA	0.00538387014780621	NA	0.00191368459329462	0.00476414031517626	NA	0.00592893485626927	NA	0.00480080993081936	0.00517231811061884	NA	0.003945379749004	0.0033203377157965	0.00625066909395711	0.00427094051638818	0.00513069784110228	0.00636268558664672	NA	0.00525245321097469	0.00312816131455251	NA	0.00592572711185837	0.00763840451322589	0.00653868646499281	0.00304384994410987	NA	0.00282963828062784	0.00404991230766465	0.00435392916511066	0.0056628581228606	NA	0.00978641414196073	0.00542489693677542	0.00572454670645289	0.00657831609195464	0.00323948038682623	NA	NA	NA	NA	0.00470260552352992	0.00699716462842326	0.00444930014251412
0.00839184542267808	0.00474780146656994	NA	0.00404870202909671	0.00567837399132813	NA	NA	NA	0.00530758089444157	NA	0.00191241608270013	0.00477004879580201	NA	0.00569330191321113	NA	0.0046485592402474	0.00509763231016824	NA	0.00413505754068266	0.0031204899408839	0.00604124297280656	0.00411165134431116	0.00506359581427817	0.00634179402920903	NA	0.00520197006238333	0.00337334413443374	NA	0.00589398714699216	0.00770486704658576	0.00634844196437823	0.00298522484903935	NA	0.00280202880339967	0.00418216803459198	0.00433182569551167	0.00558944986389071	NA	0.00979354699499985	0.00587033872630801	0.00574061888680305	0.0067070366124218	0.00307143223314165	NA	NA	NA	NA	0.00449974854774682	0.00731136132133694	0.00462461887125578
0.0088680556638512	0.00484750485303942	NA	0.00399908712957226	0.00556754979059482	NA	NA	NA	0.00543217622808687	NA	0.00190498437168294	0.00477045269747678	NA	0.0057100927193981	NA	0.00475081500968094	0.00523620871180404	NA	0.00379393725966754	0.00294205626691041	0.00572639123878029	0.00413389450102292	0.00499128132890151	0.00647250592066248	NA	0.00536104618513835	0.0030883032048745	NA	0.00615972809389243	0.00737589168217951	0.00610610784300921	0.00294932378931522	NA	0.00290334830422049	0.00396545977411373	0.00419239484142715	0.00539952049601373	NA	0.00963686151820849	0.00610402471625508	0.00567138925954713	0.00689253999906193	0.00325429854260445	NA	NA	NA	NA	0.00454586194333317	0.00711034590513942	0.00465004010973411
0.00923214041078691	0.00478835510071734	NA	0.00425138836570952	0.00537918769434207	NA	NA	NA	0.00548737806366715	NA	0.00186725915500337	0.00475658714843037	NA	0.00583976256812294	NA	0.00474630474241036	0.0051228776650122	NA	0.00400463130601571	0.00281753757605892	0.00562554567650729	0.00417648835289656	0.00499887574061147	0.00650141702423604	NA	0.00537264905888107	0.00310123779809031	NA	0.00598849865903111	0.00756897389663985	0.00619335361647848	0.00295590918067213	NA	0.00283245412147134	0.00422295067418795	0.00443636151989182	0.00526730646521977	NA	0.0095303530431985	0.00601856232421647	0.00554399061598905	0.00671411547267509	0.00309292466237813	NA	NA	NA	NA	0.00474043361057314	0.00708075789985715	0.00494617087856376
0.00936981207327056	0.00491579634469502	NA	0.00429566228141277	0.00532125524815069	NA	NA	NA	0.00544033498915204	NA	0.00183179183145154	0.0048449863598516	NA	0.00612159955432441	NA	0.00480202297422131	0.00486379484655749	NA	0.00368790768854249	0.00258334336136734	0.00567537149359741	0.00416184202877258	0.00492724018542492	0.00665223394412158	NA	0.00564430928319112	0.00290841419376619	NA	0.00565094818163988	0.00773170489474473	0.00636837434820757	0.00294023060396255	NA	0.00260781772305542	0.00403162834870179	0.00426804610440452	0.00523400860303596	NA	0.0092605155059555	0.00577070371641073	0.0054477953510765	0.00675666976654736	0.00294336514798367	NA	NA	NA	NA	0.00469463617914165	0.00676479659627004	0.00474899954193734
0.00954529772492966	0.00455527309669212	NA	0.00405497877600858	0.00491588540920109	NA	NA	NA	0.00549900701289849	NA	0.00177698634834703	0.00491579311945114	NA	0.00577764537559162	NA	0.00447643139054627	0.0046495389143855	NA	0.00347350817721718	0.00263917197860242	0.00538800075655935	0.0042253524027053	0.00461632658263275	0.00657001800684269	NA	0.00553799790138814	0.00282858967317014	NA	0.00590024384096534	0.00738163995024166	0.00591023034880129	0.00297393979945521	NA	0.00249632510477415	0.00384664081075838	0.00408731492726973	0.00477351573544834	NA	0.00915668109434123	0.00550638180322978	0.00511478207729465	0.00634432749747202	0.00292907051954453	NA	NA	NA	NA	0.00455267961708263	0.00689487513441121	0.00502392079517563
0.00950094708522392	0.0040080110251205	NA	0.00384496558657055	0.00498380881926739	NA	NA	NA	0.00513728043097316	NA	0.00172561819326863	0.00491539410056588	NA	0.00492363347097106	NA	0.00404320030434213	0.00454635785732193	NA	0.0035134027211956	0.00265225862205113	0.00543933256379583	0.00415975983861386	0.00434098983623587	0.00619190904004417	NA	0.00464285857477017	0.00305005548496699	NA	0.00590158075084766	0.00740400390445414	0.00549122571665808	0.00297488115549418	NA	0.00236303662682698	0.00377682107561523	0.00402355036047959	0.00469299034113923	NA	0.00919361230816934	0.00527273385604954	0.00495659679247465	0.0064659537406703	0.0028363687190191	NA	NA	NA	NA	0.00428910180968575	0.00713105540906027	0.00463625086937068
0.00939448797786451	0.00392859363161233	NA	0.00373945347918017	0.00503195158129563	NA	NA	NA	0.00487337035210498	NA	0.00170974290123869	0.00489158563748541	NA	0.00471302042492111	NA	0.00402961391855656	0.00437484274482808	NA	0.00347336828526543	0.00254158696725	0.00552736772788341	0.00412344770349953	0.00436970514779034	0.00625830642754517	NA	0.00427358957957063	0.00317855713948506	NA	0.00552750516095351	0.00767239050678988	0.00538392818648464	0.00292695674845883	NA	0.00244158595186592	0.00352411741007975	0.00371586848884243	0.00486855193467874	NA	0.00897334142851562	0.00533515472399675	0.00499022290113583	0.00631349644742544	0.00272569335007944	NA	NA	NA	NA	0.00414215529011638	0.00720374816909814	0.00423567016294038
0.00920525002575786	0.00396282402290798	NA	0.00367598580655293	0.00494144833381085	NA	NA	NA	0.00459854071902767	NA	0.00167163949589676	0.00493396386534993	NA	0.00491481238684438	NA	0.00407076594022905	0.00433234372346307	NA	0.00328851682125314	0.00250200401966265	0.00539896507968496	0.00433627273778968	0.00438910085061058	0.00569202843308791	NA	0.00426128180150071	0.00312791248632886	NA	0.005571598793209	0.00751020142389975	0.00532551165397479	0.00282956911589559	NA	0.00250463861630695	0.00351010610454717	0.00362172285281204	0.00479861942871782	NA	0.00873527079867653	0.00582488836063065	0.00500399457474433	0.00649457650937974	0.00281320213037365	NA	NA	NA	NA	0.00402854143569054	0.00715281403291307	0.00400889796962714
0.00900316192998496	0.00391737893831256	NA	0.00341559054691084	0.00484178571052811	NA	NA	NA	0.00459878206102633	NA	0.00158571639274989	0.00500233497816738	NA	0.00517008790175459	NA	0.00382173716477125	0.00430924511893002	NA	0.00325420757385019	0.0025319308575289	0.00549910382081414	0.00445338416710301	0.00407274325866991	0.00548211592052913	NA	0.00454231687347837	0.00299076678822016	NA	0.00576713047218866	0.00728447845570915	0.00548508015996712	0.00276889406308575	NA	0.0024429190887776	0.00343489485878519	0.00352071894914617	0.00466453260182957	NA	0.00855664608867742	0.00593797752027431	0.00481510768184686	0.00643979310079552	0.00293763669019012	NA	NA	NA	NA	0.00381577191487128	0.00714308820886715	0.00393042015353267
0.00876801764341686	0.00409563834363242	NA	0.003434971344409	0.00513661572228588	NA	NA	NA	0.00484785108065963	NA	0.00153600256773947	0.00500964095736993	NA	0.00532209509082616	NA	0.00386610688901634	0.00461287077215167	NA	0.00322953073092	0.00263231992635484	0.00533844048090427	0.00400398702568363	0.00433124856818482	0.00607451452990291	NA	0.00459113634384573	0.00295398842149752	NA	0.00559578802055034	0.007529928005879	0.00560607160591573	0.00278665322092318	NA	0.00250616456003301	0.00345855552177716	0.0035854821095891	0.00497427427838266	NA	0.00834366506011814	0.00597671649082752	0.00517485154218134	0.0066411852145486	0.00294079586663171	NA	NA	NA	NA	0.00383261813589659	0.00715758927460027	0.00415913199883615
0.00869826076620978	0.00403996912919947	NA	0.00348698325452403	0.00490712813038101	NA	NA	NA	0.00483434455636651	NA	0.00149167963801295	0.00497578208863364	NA	0.00514497408827692	NA	0.00391428944346314	0.00460784131856318	NA	0.00331581607181762	0.00266926346605257	0.0051363193530421	0.00384272445969316	0.00434600029852733	0.006023877263117	NA	0.00448544646758088	0.00329750288649217	NA	0.00565435910379457	0.00730229506208066	0.00546227200111431	0.00276782591442773	NA	0.00241536457601123	0.00349272717663191	0.00370776368472018	0.00467687679016674	NA	0.00825438381294469	0.00596619313280151	0.00510733212723272	0.00693326004022338	0.0028463106052544	NA	NA	NA	NA	0.0039708946932039	0.00674098109163981	0.00434036278412382
0.0087959505414652	0.0039431144531636	NA	0.00352398315674598	0.00490719859961452	NA	NA	NA	0.00460297610499678	NA	0.00150204478568214	0.00501134069084968	NA	0.00507709244941876	NA	0.00383212694150886	0.00459445474766682	NA	0.00331740577269082	0.00266527085713544	0.00521005707677261	0.00389989080932965	0.0042086145324957	0.00574158342937276	NA	0.00443756234510346	0.0030831803068969	NA	0.00596787674075904	0.00724924393726088	0.00558071856724509	0.00269180713157917	NA	0.00225421307712561	0.0034583739710295	0.00372319965011796	0.00460583795797886	NA	0.00810854234009402	0.00584181810670695	0.00500126752723897	0.00692655681026412	0.00295913563824954	NA	NA	NA	NA	0.00393887070972172	0.00694158021969788	0.00412778599241457
0.00891425086290871	0.00424453901672347	NA	0.00344740821297696	0.00497692920207073	NA	NA	NA	0.00459702863267691	NA	0.00148313104339281	0.0050906932459088	NA	0.00516286405022539	NA	0.00394797664181293	0.00480368235392588	NA	0.00334352878769467	0.00264143767518688	0.00545440745890953	0.00394944685610399	0.00427376175797321	0.00571097733377083	NA	0.00441478478177707	0.00301805654792383	NA	0.00567950512548213	0.00697505203691606	0.00583884470684138	0.00253872141360846	NA	0.00223793568036351	0.00344186661445707	0.00360862838949162	0.00473975087505511	NA	0.00816378107129553	0.00592326129071626	0.00499646482589336	0.00670639911854511	0.00305885473785312	NA	NA	NA	NA	0.00391089338269786	0.00700883691589121	0.00410377353916194
0.00899412156314551	0.00433085321850907	NA	0.00358415654276595	0.00498273830711355	NA	NA	NA	0.00459929431042304	NA	0.00141208621901365	0.00520344195970847	NA	0.00534825228214395	NA	0.00420846340940006	0.00475699820975671	NA	0.00363299849707713	0.00276820214153761	0.00524597389463954	0.00402780641128172	0.00448388708705586	0.00588850272958521	NA	0.00460059090674256	0.00315250545551359	NA	0.0056015617591968	0.00685845938960897	0.00584322601838773	0.00246960103495768	NA	0.00218068001180753	0.0036822835334686	0.00379867924505154	0.00477798869044114	NA	0.00822467443286943	0.00575019683094278	0.00515764232498004	0.00656599410358039	0.00295020951171913	NA	NA	NA	NA	0.00408465602258828	0.00706146877056934	0.00399107850104574
0.00910828629289631	0.00407098200062929	NA	0.0036422633866517	0.00492598711769167	NA	NA	NA	0.00462948665802708	NA	0.00137260008379096	0.00518755960589822	NA	0.00514490129980472	NA	0.0040917891142886	0.00470114266279721	NA	0.00358443134943448	0.00274221600674178	0.00519102086572125	0.00398878100552433	0.00430408076026592	0.00580308951228882	NA	0.00455254594244293	0.00317586839758954	NA	0.00558697151437596	0.00654023736502667	0.00562515427612652	0.00248861685601157	NA	0.00221155753105494	0.00371384203347599	0.00381511214623531	0.00462380767447911	NA	0.00821683859612476	0.00568541770853809	0.00505396458526636	0.00667185235239531	0.00290093864056819	NA	NA	NA	NA	0.00414403261701146	0.00692958202527529	0.00404201939673117
0.00924662762198578	0.00395922211222736	NA	0.00338549481598243	0.00482201857352934	NA	NA	NA	0.00451522953469723	NA	0.00141007453519958	0.00507916470642182	NA	0.00479801651630968	NA	0.00395435954626481	0.00467259313812813	NA	0.00340147523299854	0.00265822081400594	0.00512680475897456	0.00387814929408997	0.00431883244890469	0.00557330125071191	NA	0.00429686379651287	0.00326139243513123	NA	0.00555013589149327	0.00626604532242382	0.00532942560369915	0.00240467211323373	NA	0.00222204492335207	0.00345405757636104	0.00354224131882847	0.00459489670750476	NA	0.00806916493495483	0.00545698264959588	0.00497184899776014	0.00679395296526256	0.00289332017410978	NA	NA	NA	NA	0.00397681963832728	0.00697741798991666	0.00408801510868433
0.00911963037903495	0.00382017024587443	NA	0.00301406541832186	0.00476932439778733	NA	NA	NA	0.00459993477488634	NA	0.00140341220414179	0.00504517019522809	NA	0.00467855952958742	NA	0.00388113852868362	0.00476315380951248	NA	0.00339333062150406	0.00283438681520282	0.00516452472245559	0.00388681297056475	0.00431976603239427	0.00558062162315276	NA	0.00407825684117499	0.00345914398981513	NA	0.00581122698160287	0.00642209312827378	0.00529452527008972	0.00229280118009439	NA	0.00223678650644129	0.00334390499854254	0.00341916665072695	0.00451019206991965	NA	0.00808380987703859	0.0054247550313982	0.00492396323883115	0.00690405143095398	0.00287794150027504	NA	NA	NA	NA	0.00392925919584888	0.00703702199661701	0.00395044372950985
0.00909457826465254	0.00372462183981654	NA	0.00320010256238047	0.00473251272153728	NA	NA	NA	0.00472245700611745	NA	0.00135953658379664	0.00514146322122468	NA	0.00458120940398702	NA	0.00364398139022063	0.00449973451483036	NA	0.00327111002396002	0.00278336141660897	0.00528651210644858	0.00386009341139904	0.00421310773775034	0.0056918418513964	NA	0.0039612216442586	0.00324839417075167	NA	0.00582736341221321	0.00644899933544008	0.00523978536032354	0.00226646672774768	NA	0.00218984569269407	0.0034117937479846	0.00356093253279301	0.00458381552373505	NA	0.00814783669675418	0.00536754130757483	0.00479409041711001	0.0073807522714115	0.00302170474132219	NA	NA	NA	NA	0.00375312653860291	0.00702061878148768	0.00400538500222395
0.00927685689483019	0.00346976750545605	NA	0.00323115098086622	0.00459047714830726	NA	NA	NA	0.00467014931237834	NA	0.00122569904713302	0.00513629049052296	NA	0.00407616119858009	NA	0.00355194475777757	0.00435341392935598	NA	0.00351442453274497	0.0028227577975636	0.00521775475974392	0.00392870153179478	0.00391879246655168	0.00563082907262685	NA	0.00389107212903054	0.00334214255435123	NA	0.00519770440666237	0.00646657396869533	0.0049143300443872	0.00224164453055163	NA	0.00220168350061598	0.00346129779265762	0.00340037814982773	0.0043762508098651	NA	0.00812782275888985	0.00530391491513965	0.00463238150355628	0.00755894268508879	0.00300962503860681	NA	NA	NA	NA	0.00367976060000925	0.00670333655124575	0.00381426774918769
0.00938396132741502	0.00359382082601457	NA	0.00320531029751931	0.00473231832146898	NA	NA	NA	0.00442374260057431	NA	0.00118015621360284	0.00515330740170534	NA	0.00423741900900464	NA	0.00356901476211068	0.00458841157549364	NA	0.00361099283384496	0.0027962954422988	0.00517654203697778	0.00384092751003535	0.00405957738589603	0.00552978083000096	NA	0.00396673116946109	0.0032419376234157	NA	0.00536442370727038	0.00633475082000968	0.00495901553901751	0.00219569750179111	NA	0.00224938919318466	0.00356539659684659	0.00345295917056379	0.00462007754906429	NA	0.00831141562065451	0.00546784895859211	0.00474028964114614	0.00760532003291771	0.00297048935633032	NA	NA	NA	NA	0.00361369332038343	0.00649614377524499	0.00364925035720372
0.00952231644597738	0.0036504876213516	NA	0.00325168480238666	0.00465615951531306	NA	NA	NA	0.00445055139858184	NA	0.00116392095751751	0.00517359604199433	NA	0.00446058453201767	NA	0.00370777005035456	0.00473746689066958	NA	0.00342101649057058	0.00279601119117213	0.00516531520679997	0.00390993816190112	0.00419160706193683	0.00539004626293009	NA	0.00397935936318568	0.00283631557111017	NA	0.00521002906996674	0.00589969122980768	0.00507068516141465	0.00214236442406297	NA	0.00235061896066517	0.00350187820747067	0.00355628493299445	0.00463000743516837	NA	0.00817547769061961	0.00533758215829229	0.00479751338835755	0.00765029279430281	0.00285281975460857	NA	NA	NA	NA	0.00384890922693066	0.00676053347686515	0.00376990234022255
0.00952915949452444	0.00364478387259058	NA	0.00340782663067925	0.004651556431688	NA	NA	NA	0.00462628204684971	NA	0.00115326203179788	0.00513440687198484	NA	0.00443482473059827	NA	0.00378952361608276	0.00455173463209031	NA	0.0032097847099119	0.00259095664820986	0.00511555140740625	0.00374161519847207	0.00438135357314302	0.00565395285887411	NA	0.00390889987591005	0.00307035131766395	NA	0.00506116864690633	0.00593154093253045	0.00518269020099033	0.00212020568056096	NA	0.00244932794341563	0.00334773771937231	0.0035245009342291	0.00460378735503722	NA	0.00805307558442326	0.00569254072686794	0.00492361164798454	0.00741761142895022	0.00279963250047757	NA	NA	NA	NA	0.00396964515976132	0.00689491657533192	0.00385515385441161
0.00963482795732648	0.00377938388109648	NA	0.00333730628226137	0.00475450038917965	NA	NA	NA	0.00452140968644327	NA	0.00113964476753438	0.00512595180512066	NA	0.00448540334653822	NA	0.00392909488002184	0.004654501961029	NA	0.00321316265827568	0.00251670493067343	0.00492000380902286	0.00359492266920683	0.0043462637850476	0.00539352763763382	NA	0.00400177061046952	0.00327695187665802	NA	0.00516141100952758	0.00618819558403859	0.00527145314269277	0.00220470384664042	NA	0.00253060199205032	0.00324893958524818	0.0034279030040047	0.00453997207278437	NA	0.0081789982647151	0.00583578992739907	0.00502544200096759	0.00719454194094906	0.0027914654258028	NA	NA	NA	NA	0.00396612612590499	0.00668937472141844	0.00364084822213781
0.00968775047012924	0.00361260899911991	NA	0.00318526894993239	0.00468284225622013	NA	NA	NA	0.00451341889586026	NA	0.00112724720336926	0.00515803518461225	NA	0.00436779197355349	NA	0.0038324985231039	0.00457175498179094	NA	0.00339899057078399	0.00247894375944181	0.0047150227153889	0.00354071718699229	0.00423277387260691	0.00560878909899544	NA	0.00394920402812676	0.00344942250387491	NA	0.00547572733402467	0.0060232599542916	0.00502173299401731	0.00223960522404985	NA	0.00266244065157817	0.00340701322136078	0.00356680993815611	0.00439468113215083	NA	0.00818709970729465	0.00580102663480754	0.00508140812651375	0.00719272670167038	0.0027459212039693	NA	NA	NA	NA	0.00395702805450791	0.00669760738575004	0.00342818031007585
0.00974688811992863	0.00360995452892199	NA	0.00322439285609337	0.00449457652695163	NA	NA	NA	0.00402369933423759	NA	0.00108166264841348	0.00514429372429388	NA	0.00419224286951576	NA	0.00369029431321685	0.00442223102053634	NA	0.00337250502177217	0.00256286067424173	0.00475461478752549	0.00362598293776672	0.00405272080591176	0.00521932334066818	NA	0.00368389888667354	0.00309756830947212	NA	0.0053276938442094	0.00640383564748446	0.00489161059035551	0.00224839309849107	NA	0.00257350486187706	0.00333719130794059	0.00342822394283474	0.00427198740041413	NA	0.00821715102449091	0.00568682242128437	0.00473817660321233	0.0071975531810398	0.0027829906998381	NA	NA	NA	NA	0.00370315266557875	0.00675930417566655	0.00321394111535907
0.00981788115878676	0.00352929734344484	NA	0.00298360698422489	0.00448244826692337	NA	NA	NA	0.00354220699262695	NA	0.00107962456478115	0.00532481780232913	NA	0.00412659963532353	NA	0.00348797408157767	0.00446284321233139	NA	0.00323266103372078	0.00268194535803109	0.00501709908668867	0.00378150452788834	0.00392782223876154	0.00464486120122569	NA	0.00358404685845815	0.00316498434078853	NA	0.00525889198461912	0.00671589115295383	0.00502378388041795	0.00228679892919723	NA	0.00240915502863709	0.00319288710886285	0.00328327464953834	0.00436090524965063	NA	0.00826987014115584	0.00585472189839033	0.00460619847556258	0.00728747788577334	0.00288723000441676	NA	NA	NA	NA	0.0036147478731284	0.00650591996538508	0.00313859493621354
0.00989640650586373	0.0035936989912945	NA	0.00299379219826673	0.00406781178905283	NA	NA	NA	0.0034507516832881	NA	0.00109906813056251	0.00545371556776864	NA	0.0042426280963191	NA	0.00339739516342927	0.00426132040452677	NA	0.00331659608012479	0.00274083700125583	0.00489774672087542	0.0036733478492359	0.00373868287470424	0.00467188639085286	NA	0.00364323353928593	0.00329621630058842	NA	0.00533592073832752	0.00653562443698677	0.00519270373314938	0.00225156848394703	NA	0.00229973629927412	0.00333774123543616	0.00341860912824947	0.00403052716492998	NA	0.00798617143212948	0.00568888916666789	0.00414551335966432	0.00748018021114206	0.00290267018795044	NA	NA	NA	NA	0.00363422414845705	0.00646713583795857	0.00322667529957547
0.0098769933944235	0.00353494274171024	NA	0.0032528227110571	0.00414676590268737	NA	NA	NA	0.00372817361091261	NA	0.00114930214176472	0.00541242231817532	NA	0.00416228982205067	NA	0.00347310796089436	0.00436818991746172	NA	0.00356783039883214	0.00280473962863266	0.00485933038135012	0.00364228407628024	0.00381438319368802	0.00498862560082591	NA	0.00365171131664444	0.00323630991066958	NA	0.00546136307538455	0.00605837087229753	0.00492770128720693	0.00214937771853094	NA	0.00226232668725685	0.00362729632862149	0.00364475105022391	0.00400410664729649	NA	0.00793269932270969	0.00548842158086778	0.00423356022443327	0.00761449165500483	0.00296105465123688	NA	NA	NA	NA	0.00364520391796574	0.00642900006626098	0.00327480812756954
0.00983805463655484	0.00380791675509444	NA	0.00340730188027889	0.00439921816555379	NA	NA	NA	0.00393265922174909	NA	0.00116581811687215	0.00540101788137671	NA	0.00429354731120287	NA	0.00378599808923826	0.00456273913508327	NA	0.00353035554662168	0.00277480124724618	0.00486600974430105	0.00351277289554152	0.00413242618312446	0.00505539433096578	NA	0.00383150608521947	0.00285605910546157	NA	0.00542703535264173	0.00616624013927789	0.00495319881233151	0.0020937514386922	NA	0.00228616492007914	0.00360762513112096	0.00370921306846126	0.00416096128504443	NA	0.00781880368405316	0.00548527172869467	0.00475275870480522	0.00786889111947818	0.00288709071344671	NA	NA	NA	NA	0.00399600117793217	0.00637192728942126	0.0036605405423365
0.0100251662657832	0.00371684797316418	NA	0.00354351096099704	0.00474133985648254	NA	NA	NA	0.00407395590349831	NA	0.00118373548572551	0.00550165408729477	NA	0.00429142560239265	NA	0.00390527131467271	0.00437754070010265	NA	0.00343110291056919	0.0026068153300978	0.0050513397115484	0.00340636223930235	0.00434641267643358	0.00495322378891803	NA	0.00389180794421615	0.0029054309947063	NA	0.00546894023140364	0.00631821381171469	0.00481047150410542	0.00194927940653532	NA	0.00225730712887315	0.00358822821511589	0.00374435191437139	0.00457257478846776	NA	0.0076719093485524	0.00529520727661288	0.00491513408109722	0.00791942277459765	0.00266554432327495	NA	NA	NA	NA	0.00402373848323424	0.006411898376089	0.00369742650340147
0.0101976812762193	0.00368088293790401	NA	0.00331238387685034	0.00471233761902203	NA	NA	NA	0.0040634969792662	NA	0.00118686612485527	0.00551999035066076	NA	0.00426461535736783	NA	0.003757794089576	0.00422487965934558	NA	0.00319587544771209	0.00249906405926969	0.00487703647722019	0.00344191199371566	0.00427569200511312	0.00490537474071432	NA	0.00388358095114557	0.00290871716997977	NA	0.00517955126608378	0.00653726616663951	0.0048799724926559	0.0019512064662935	NA	0.00232760439391528	0.00328892730096372	0.0034740904881259	0.00460959304577694	NA	0.00759142052122528	0.00533925138570708	0.0048074518361478	0.00762400208083339	0.00259906166490877	NA	NA	NA	NA	0.00384025434095751	0.0065994078841549	0.00365802339035641
0.0102470226020275	0.00359594466874832	NA	0.00329508443682913	0.00424255194303792	NA	NA	NA	0.00409333684910515	NA	0.00115967145247216	0.00550965980355931	NA	0.00431696673018318	NA	0.00368800282072448	0.00421819481188522	NA	0.00298792519669012	0.00250403103312528	0.00445834787593426	0.00347481335706704	0.00398778412922927	0.00489441105860538	NA	0.00390437810357064	0.00297830460222393	NA	0.00507139742233373	0.00649273383559486	0.00492404364528145	0.00206827104641341	NA	0.00232849370629056	0.00318747112548835	0.00341048437064005	0.00414355115132063	NA	0.0074662893652767	0.00554493754637267	0.0043887907636496	0.00768678598687243	0.00269121227658041	NA	NA	NA	NA	0.00385253625636229	0.0063169225159353	0.00350632789672779
0.010442545194826	0.00346189481661962	NA	0.0031884140851867	0.00413012778514966	NA	NA	NA	0.0040989624784142	NA	0.00113918995401043	0.00549825153158602	NA	0.00417998646759107	NA	0.00354300831696564	0.0039944464898181	NA	0.00298857195765844	0.00255220366860825	0.00437360872999917	0.00326592616434758	0.00376951353882306	0.00499784834172036	NA	0.00381159414791039	0.00290534901830062	NA	0.00485741014382186	0.00646522303740508	0.00488232151125174	0.0020850323103603	NA	0.00216458086302327	0.00309897907319199	0.00317711890614268	0.00399355503227285	NA	0.00744011245680272	0.00563358406273462	0.00432484406933297	0.00766943640695698	0.00277837994287911	NA	NA	NA	NA	0.00364280194191238	0.0059405556764752	0.00334197623760399
0.010490940183012	0.00362495827762895	NA	0.00289619321832525	0.00427188263876108	NA	NA	NA	0.00384470957808045	NA	0.00113072051970729	0.00550945732759614	NA	0.00419979139416923	NA	0.00353653473858733	0.0039891255939096	NA	0.00297105190372469	0.00250385669557124	0.00467255525602654	0.00323466703084536	0.00387075936235091	0.00486988867682221	NA	0.00379285452074249	0.00294122292263449	NA	0.00516654421129439	0.00592113397996188	0.00480157168035783	0.00213627942534951	NA	0.00237185497414788	0.00297514263828821	0.00299619774468894	0.00419833834032444	NA	0.00746439415223311	0.00526421181011974	0.00439861897279452	0.00749045613306217	0.00273791867247171	NA	NA	NA	NA	0.00331448680539844	0.00600691335414984	0.00316121878984361
0.0104525812605783	0.00374880704984651	NA	0.00286969856443312	0.00453270277386644	NA	NA	NA	0.00370980615176675	NA	0.00110383537255797	0.00561612966507098	NA	0.00430452932340547	NA	0.00367994284604804	0.00419618325264683	NA	0.00295422909971751	0.0024553247184821	0.0049224728110157	0.00333774271931843	0.00406282108616113	0.00486349267783167	NA	0.0037306722331889	0.00280422708915786	NA	0.00508912865095106	0.00560638127120731	0.00482939524262137	0.00236155503299007	NA	0.00247154253013669	0.00300876657152162	0.00305089503618405	0.00449467240440362	NA	0.00752063299155956	0.00512922649001275	0.00456064479787535	0.00763825889957741	0.00276219825660318	NA	NA	NA	NA	0.00348819021921007	0.00646054066472815	0.00304409585246465
0.0103451171441645	0.00391216999523235	NA	0.00297948594466847	0.00479914644259572	NA	NA	NA	0.00384780589227475	NA	0.00104468006585005	0.00557443259113118	NA	0.00426648675913933	NA	0.00378601541565016	0.00404034293838363	NA	0.00283086099872702	0.00247474883042858	0.005194774101071	0.00343999601814896	0.0042081575921852	0.00500438089696595	NA	0.0039166529487606	0.00273379739309997	NA	0.0050217770682504	0.00532880908319613	0.00474789205734578	0.00235653910086155	NA	0.00225875094778208	0.0030107978524703	0.00315729525988416	0.0047400013530431	NA	0.00759016945917182	0.00502256075397719	0.00478678809343655	0.00764667553564086	0.00270845903646818	NA	NA	NA	NA	0.00366357970511272	0.0066562524544586	0.00329697130513453
0.0105006943695614	0.00384044025444421	NA	0.00293623947048418	0.00496037327917489	NA	NA	NA	0.0039419952384727	NA	0.00104000919184743	0.00552104415060709	NA	0.0042190776283142	NA	0.00390531386069297	0.00405070563885479	NA	0.00314129859744258	0.00264602453860352	0.00514150412575098	0.00328475745133611	0.0043674456437634	0.00465573196364558	NA	0.00390169349776818	0.00256902649701109	NA	0.00479161702360501	0.00535127461446931	0.00470594520006446	0.0024135657883834	NA	0.00214783155448524	0.0031507409714058	0.00321483922477828	0.00493887234919235	NA	0.007378739510624	0.00490637644555254	0.00488775121444324	0.00765728775156639	0.00259537486789463	NA	NA	NA	NA	0.00375265541871796	0.00654640535569983	0.00337452938254376
0.0105935934929295	0.00377850663854578	NA	0.00285130132198508	0.00459272362630414	NA	NA	NA	0.00388788937278178	NA	0.00103821579339424	0.00553413098524456	NA	0.0042663767919455	NA	0.00371192816164434	0.00387805821120301	NA	0.00304929895453132	0.00235410862087749	0.00497118661172727	0.00323511098541745	0.00403386027808631	0.00453016757738418	NA	0.00384863899428867	0.00280733910443379	NA	0.00519766742420238	0.00573212521032055	0.00472759313591913	0.00242386466926998	NA	0.00214438023958621	0.00311532956379372	0.00313514438822836	0.00461501783127108	NA	0.00719289227740083	0.00520739257328974	0.00446629038792912	0.00742988183574309	0.00239099040331276	NA	NA	NA	NA	0.00350338529484426	0.00631044596453792	0.00323463477559255
0.0107185681301781	0.00358076009212959	NA	0.00275823002527476	0.00464236956581321	NA	NA	NA	0.00390350129936594	NA	0.00105867503812809	0.00559049887300043	NA	0.00396554536237403	NA	0.00347527205169747	0.00379680889760251	NA	0.00287063440701193	0.00226819225257172	0.00503654107934489	0.00319169880030183	0.00396569810531067	0.00472952079267314	NA	0.00345288088621915	0.00284344571442422	NA	0.00566736969825937	0.00621131120201955	0.00467687885426478	0.00246069496534767	NA	0.00221601894260661	0.00299831077498183	0.00314333778667401	0.00464029328094222	NA	0.00736281542227523	0.00514228371824933	0.00447318829387316	0.0074564813434322	0.00233940597166218	NA	NA	NA	NA	0.00335168794687667	0.00612432970326726	0.00304459276847192
0.0106608914811808	0.00363285831135548	NA	0.0026978329099479	0.00486805623429333	NA	NA	NA	0.00386016128299248	NA	0.00110910629017161	0.00561304123911487	NA	0.00388070357065552	NA	0.00356070196779331	0.00373577869956736	NA	0.00289566186181603	0.00216164319603929	0.00506503643489218	0.00306288774711381	0.00407788912474434	0.00464765859683115	NA	0.00342044913344884	0.00292516020854412	NA	0.00556259515845023	0.00620953242178197	0.00460681658913396	0.00236108747102186	NA	0.00220559647080035	0.00294345002034422	0.00300167858105466	0.00479875439353615	NA	0.00737993144795507	0.0051860173092173	0.00479977635120539	0.00758465522880802	0.00235856468682321	NA	NA	NA	NA	0.00321841765574348	0.00572891705399411	0.00309393040651725
0.0103962192918764	0.00352456351424371	NA	0.00251861363710821	0.00467316544486794	NA	NA	NA	0.00374523732412264	NA	0.0011497750114643	0.00563070284025855	NA	0.00366980922764543	NA	0.00336942765088891	0.00409084602393681	NA	0.00270334828901057	0.00217578814092539	0.00493666880379183	0.0031277671383773	0.00401421940476202	0.00465249672061098	NA	0.00311313804051198	0.00278458445335704	NA	0.00533768568933205	0.00609846215613564	0.00463151831707131	0.00212412880492772	NA	0.00214723126227523	0.00282122906766701	0.00282993924217537	0.00454382159547206	NA	0.00729140219699762	0.00529125006245906	0.00471832821224637	0.00763554673421116	0.00253049858390089	NA	NA	NA	NA	0.00312304828556127	0.00574298805406599	0.00295256685672236
0.0103009478560493	0.00335379016015915	NA	0.00263293666868368	0.00469019958730562	NA	NA	NA	0.00350903038413874	NA	0.00117247804898192	0.00574824601139351	NA	0.00348431577865341	NA	0.0032245781106137	0.00412556455226332	NA	0.00278612383548103	0.0021942761641345	0.00480025721725419	0.00329403188778074	0.00395110461602425	0.0043757450064345	NA	0.00292275273986523	0.00300300434402705	NA	0.0051343940911843	0.00597201740002845	0.00471052679980868	0.00185402296825621	NA	0.0020088693437585	0.00283360652816718	0.00281840867669365	0.00448661998387795	NA	0.00711937694021391	0.00529159874893635	0.00482772532825407	0.00771951156709356	0.00258744363417664	NA	NA	NA	NA	0.00303374617000239	0.00589335086443409	0.00259576175703199
0.0102343616602878	0.00337641980628142	NA	0.00245593348445091	0.00443867729618988	NA	NA	NA	0.00371508439433934	NA	0.00111949267792161	0.00597581641620842	NA	0.00370009706793165	NA	0.00332492187518779	0.00400077469096595	NA	0.00268702231837305	0.00215077406984732	0.00466280110918834	0.00324457844950286	0.00387868013734653	0.00461933612244348	NA	0.00320360632089725	0.00287843229817625	NA	0.00467632689800683	0.00603608587229581	0.00470299893015375	0.00184221568869881	NA	0.00198808862846859	0.00267533728523082	0.00266628879436683	0.00428460894123519	NA	0.00709661259831392	0.00531403700227737	0.00459830072937199	0.00757797198837131	0.00260118728993759	NA	NA	NA	NA	0.00311675865930016	0.00625534640628213	0.0030023331372678
0.0101004413772714	0.00330843377185572	NA	0.00261344496018117	0.0042587602309601	NA	NA	NA	0.00367125626539558	NA	0.00106282454210541	0.00602264319220073	NA	0.00385400568785881	NA	0.00325557419835101	0.00395015310878692	NA	0.00287610892899021	0.00223786962715415	0.00445874026158495	0.00307179998698715	0.00376454751472055	0.00468167126428721	NA	0.00328807290636357	0.0028506395830672	NA	0.0049645851409865	0.00585894022514688	0.00452663383831506	0.00185371061297617	NA	0.00210983785417945	0.0028311416258853	0.00282945980319212	0.00418973382942188	NA	0.00707480452047506	0.00530542483013718	0.00433760353589162	0.00781694247071316	0.00250961727645265	NA	NA	NA	NA	0.00321423932863584	0.00610945783242293	0.00301265476282136
0.00995559283041651	0.00330856196079023	NA	0.00273400389520578	0.00428811368693504	NA	NA	NA	0.00390228960240902	NA	0.000982973376661916	0.00591160016251956	NA	0.0038545802606165	NA	0.00337705557745539	0.00379297074774206	NA	0.00280167775704371	0.00215572957168483	0.00446085343500047	0.0030597577072814	0.00385077072757364	0.0047376309827793	NA	0.00348872725572002	0.00276404883471702	NA	0.00479608671774959	0.00544465829364023	0.0043712947024401	0.00197206361922172	NA	0.00215623906833803	0.002889871357326	0.00288874780050526	0.00423417180700492	NA	0.00713429693371427	0.00529726265840728	0.00428265899843794	0.00810811456819248	0.00240723688944135	NA	NA	NA	NA	0.0033461326673865	0.00608719548268744	0.00331471737115636
0.0099124424162362	0.00320312444989207	NA	0.00271841608658073	0.00404986876805787	NA	NA	NA	0.00393841256580999	NA	0.000931311599676575	0.00583780731890041	NA	0.00378451989633921	NA	0.00321261801125747	0.00399395268706846	NA	0.00281467395269905	0.00212956077931953	0.00426962590021804	0.0032092025496935	0.00370522149333657	0.00481045750105717	NA	0.00349279847299889	0.00270962698147451	NA	0.00477681643579584	0.00532890059905312	0.00425955164606267	0.00205958941744011	NA	0.00200902616894191	0.00286548185246414	0.00290311347041303	0.00396054796287554	NA	0.00726662729927763	0.00550665311264976	0.00421308702731204	0.00807788425448408	0.00233394413290108	NA	NA	NA	NA	0.0032484543935215	0.00630483549784388	0.00357631944414307
0.00998687612180703	0.00298763389357821	NA	0.00304793670732071	0.00411209678257489	NA	NA	NA	0.00383319120716975	NA	0.000885941702920601	0.00597366910849183	NA	0.00359185981557773	NA	0.00305105740175173	0.00388845534368173	NA	0.00301278005263916	0.00222620555403523	0.00446410372081258	0.0033105940889063	0.00361438161585622	0.00480594105976907	NA	0.00328008130998831	0.00296198322392678	NA	0.00495503868274905	0.00546600545238292	0.00425501540748815	0.00213191351563985	NA	0.00198836404717583	0.00312090368847367	0.00316744262005973	0.00393929768030595	NA	0.00730188754926496	0.00538510975861803	0.0042174790278741	0.00823080617556144	0.00223694559033866	NA	NA	NA	NA	0.00323976843462585	0.00671064126444463	0.00352800904084468
0.010211448847996	0.00317898883473084	NA	0.00298598225926471	0.0043468286327436	NA	NA	NA	0.00377750217266021	NA	0.000831539957336419	0.00599314476750574	NA	0.00364999238399235	NA	0.00322419410816435	0.00380682414039209	NA	0.0028491367523687	0.00221980252078085	0.00478067100408156	0.00322373268663465	0.00368285711291801	0.00472826080510925	NA	0.00326986993004585	0.00302587896094649	NA	0.00494001253723087	0.00550879416835176	0.00443603705674625	0.00211884635367794	NA	0.00185231325617487	0.00285453730125547	0.00287808613284965	0.00421224611899564	NA	0.00736375393627007	0.0051722987454229	0.00430796603350213	0.00798841257125191	0.00222271159864772	NA	NA	NA	NA	0.00311018052118435	0.00678602006409267	0.00350752444028803
0.0104518016149943	0.00338215171126773	NA	0.00270061725926944	0.00428703802155225	NA	NA	NA	0.00383163743929498	NA	0.000837822389286269	0.00636411284344984	NA	0.00388062058106251	NA	0.00320916162438781	0.00354624349469931	NA	0.00276556821171209	0.00214783285851993	0.0047838346086956	0.0032234032591661	0.00369549399381824	0.00482634002665212	NA	0.00333541514938363	0.00291365610974719	NA	0.00501918346974741	0.00556506798400332	0.00472493633281958	0.00207450228029106	NA	0.00201681544982345	0.00276416965864572	0.00281377000858162	0.00430808525685907	NA	0.00757112547617796	0.00505642354917848	0.00412921787680492	0.00784994731123279	0.00229031492427832	NA	NA	NA	NA	0.00309370918297579	0.00668866679713788	0.00305926892422762
[truncated: 15 more columns]
