# Supplementary material for: Development and validation of influenza forecasting for 64 temperate and tropical countries
Source: PLoS Comput Biol. 2019 Feb 27;15(2):e1006742. doi: 10.1371/journal.pcbi.1006742 (PMC6411231; doi:10.1371/journal.pcbi.1006742)
Supplement: S5 Table — Results for each of 5 individual runs for each country and outbreak are included. For tropical countries, the “season” column contains a number from 1 to x, where x is the total number of outbreaks (as defined in the main text) observed in a country over the considered years, denoting which of the x sequential outbreaks the inferred values refer to. (CSV) [file pcbi.1006742.s027.csv]

Country	Season	Run	Parameter	Parameter Value	Region1	Scaling Range	Data Type	Region2	Hemisphere
Australia	2011-12	4	R0	1.70538866168744	Temperate	(20,50]	ILI	Southern Hemisphere	Southern
Australia	2011-12	2	R0	1.72690161707703	Temperate	(20,50]	ILI	Southern Hemisphere	Southern
Australia	2011-12	4	D	4.52	Temperate	(20,50]	ILI	Southern Hemisphere	Southern
Australia	2011-12	5	D	4.48	Temperate	(20,50]	ILI	Southern Hemisphere	Southern
Australia	2011-12	3	R0	1.72407260220689	Temperate	(20,50]	ILI	Southern Hemisphere	Southern
Australia	2011-12	5	Re	1.11949773960641	Temperate	(20,50]	ILI	Southern Hemisphere	Southern
Australia	2011-12	1	S	66092	Temperate	(20,50]	ILI	Southern Hemisphere	Southern
Australia	2011-12	2	S	65582	Temperate	(20,50]	ILI	Southern Hemisphere	Southern
Australia	2011-12	2	L	2288.43	Temperate	(20,50]	ILI	Southern Hemisphere	Southern
Australia	2011-12	5	S	64293	Temperate	(20,50]	ILI	Southern Hemisphere	Southern
Australia	2011-12	3	S	65400	Temperate	(20,50]	ILI	Southern Hemisphere	Southern
Australia	2011-12	3	Re	1.1275434818433	Temperate	(20,50]	ILI	Southern Hemisphere	Southern
Australia	2011-12	1	L	2396.61	Temperate	(20,50]	ILI	Southern Hemisphere	Southern
Australia	2011-12	2	D	4.73	Temperate	(20,50]	ILI	Southern Hemisphere	Southern
Australia	2011-12	4	Re	1.11793342939597	Temperate	(20,50]	ILI	Southern Hemisphere	Southern
Australia	2011-12	5	L	2447.56	Temperate	(20,50]	ILI	Southern Hemisphere	Southern
Australia	2011-12	2	Re	1.13253661851145	Temperate	(20,50]	ILI	Southern Hemisphere	Southern
Australia	2011-12	1	D	4.44	Temperate	(20,50]	ILI	Southern Hemisphere	Southern
Australia	2011-12	4	S	65553	Temperate	(20,50]	ILI	Southern Hemisphere	Southern
Australia	2011-12	4	L	2273.65	Temperate	(20,50]	ILI	Southern Hemisphere	Southern
Australia	2011-12	1	Re	1.12425577929841	Temperate	(20,50]	ILI	Southern Hemisphere	Southern
Australia	2011-12	5	R0	1.74124358733675	Temperate	(20,50]	ILI	Southern Hemisphere	Southern
Australia	2011-12	3	L	2264.5	Temperate	(20,50]	ILI	Southern Hemisphere	Southern
Australia	2011-12	1	R0	1.70104669142772	Temperate	(20,50]	ILI	Southern Hemisphere	Southern
Australia	2011-12	3	D	4.72	Temperate	(20,50]	ILI	Southern Hemisphere	Southern
Australia	2012-13	2	L	2237.44	Temperate	(20,50]	ILI	Southern Hemisphere	Southern
Australia	2012-13	1	L	2380.81	Temperate	(20,50]	ILI	Southern Hemisphere	Southern
Australia	2012-13	5	R0	1.9123813060069	Temperate	(20,50]	ILI	Southern Hemisphere	Southern
Australia	2012-13	4	D	5.41	Temperate	(20,50]	ILI	Southern Hemisphere	Southern
Australia	2012-13	2	S	69812	Temperate	(20,50]	ILI	Southern Hemisphere	Southern
Australia	2012-13	4	R0	1.85920330843849	Temperate	(20,50]	ILI	Southern Hemisphere	Southern
Australia	2012-13	3	D	5.59	Temperate	(20,50]	ILI	Southern Hemisphere	Southern
Australia	2012-13	5	Re	1.286191171168	Temperate	(20,50]	ILI	Southern Hemisphere	Southern
Australia	2012-13	2	Re	1.30973481365609	Temperate	(20,50]	ILI	Southern Hemisphere	Southern
Australia	2012-13	3	L	2119.51	Temperate	(20,50]	ILI	Southern Hemisphere	Southern
Australia	2012-13	5	L	2227.73	Temperate	(20,50]	ILI	Southern Hemisphere	Southern
Australia	2012-13	3	R0	1.87314197464199	Temperate	(20,50]	ILI	Southern Hemisphere	Southern
Australia	2012-13	4	L	2172.76	Temperate	(20,50]	ILI	Southern Hemisphere	Southern
Australia	2012-13	1	S	71274	Temperate	(20,50]	ILI	Southern Hemisphere	Southern
Australia	2012-13	4	Re	1.28740533092823	Temperate	(20,50]	ILI	Southern Hemisphere	Southern
Australia	2012-13	3	Re	1.28130403633411	Temperate	(20,50]	ILI	Southern Hemisphere	Southern
Australia	2012-13	3	S	70813	Temperate	(20,50]	ILI	Southern Hemisphere	Southern
Australia	2012-13	1	R0	1.88889663945602	Temperate	(20,50]	ILI	Southern Hemisphere	Southern
Australia	2012-13	2	R0	1.90147330670164	Temperate	(20,50]	ILI	Southern Hemisphere	Southern
Australia	2012-13	5	S	69249	Temperate	(20,50]	ILI	Southern Hemisphere	Southern
Australia	2012-13	2	D	5.91	Temperate	(20,50]	ILI	Southern Hemisphere	Southern
Australia	2012-13	4	S	69709	Temperate	(20,50]	ILI	Southern Hemisphere	Southern
Australia	2012-13	1	Re	1.30262090050166	Temperate	(20,50]	ILI	Southern Hemisphere	Southern
Australia	2012-13	5	D	5.6	Temperate	(20,50]	ILI	Southern Hemisphere	Southern
Australia	2012-13	1	D	5.96	Temperate	(20,50]	ILI	Southern Hemisphere	Southern
Australia	2013-14	1	L	2446.2	Temperate	(20,50]	ILI	Southern Hemisphere	Southern
Australia	2013-14	4	D	4.79	Temperate	(20,50]	ILI	Southern Hemisphere	Southern
Australia	2013-14	3	L	2361.14	Temperate	(20,50]	ILI	Southern Hemisphere	Southern
Australia	2013-14	2	L	2458.19	Temperate	(20,50]	ILI	Southern Hemisphere	Southern
Australia	2013-14	4	Re	1.14102583485672	Temperate	(20,50]	ILI	Southern Hemisphere	Southern
Australia	2013-14	3	D	4.77	Temperate	(20,50]	ILI	Southern Hemisphere	Southern
Australia	2013-14	3	Re	1.13888726943884	Temperate	(20,50]	ILI	Southern Hemisphere	Southern
Australia	2013-14	5	D	4.9	Temperate	(20,50]	ILI	Southern Hemisphere	Southern
Australia	2013-14	2	Re	1.14245776483042	Temperate	(20,50]	ILI	Southern Hemisphere	Southern
Australia	2013-14	4	R0	1.78636978247287	Temperate	(20,50]	ILI	Southern Hemisphere	Southern
Australia	2013-14	5	L	2466.62	Temperate	(20,50]	ILI	Southern Hemisphere	Southern
Australia	2013-14	2	S	64472	Temperate	(20,50]	ILI	Southern Hemisphere	Southern
Australia	2013-14	1	S	64251	Temperate	(20,50]	ILI	Southern Hemisphere	Southern
Australia	2013-14	1	D	5.04	Temperate	(20,50]	ILI	Southern Hemisphere	Southern
Australia	2013-14	5	Re	1.1490287714822	Temperate	(20,50]	ILI	Southern Hemisphere	Southern
Australia	2013-14	1	Re	1.16128581790734	Temperate	(20,50]	ILI	Southern Hemisphere	Southern
Australia	2013-14	3	S	63162	Temperate	(20,50]	ILI	Southern Hemisphere	Southern
Australia	2013-14	2	D	4.88	Temperate	(20,50]	ILI	Southern Hemisphere	Southern
Australia	2013-14	5	R0	1.78636978247287	Temperate	(20,50]	ILI	Southern Hemisphere	Southern
Australia	2013-14	3	R0	1.83466600528198	Temperate	(20,50]	ILI	Southern Hemisphere	Southern
Australia	2013-14	1	R0	1.83861214658941	Temperate	(20,50]	ILI	Southern Hemisphere	Southern
Australia	2013-14	4	S	63977	Temperate	(20,50]	ILI	Southern Hemisphere	Southern
Australia	2013-14	5	S	64854	Temperate	(20,50]	ILI	Southern Hemisphere	Southern
Australia	2013-14	2	R0	1.80854482322371	Temperate	(20,50]	ILI	Southern Hemisphere	Southern
Australia	2013-14	4	L	2314.94	Temperate	(20,50]	ILI	Southern Hemisphere	Southern
Australia	2014-15	5	L	2268.08	Temperate	(20,50]	ILI	Southern Hemisphere	Southern
Australia	2014-15	1	S	65611	Temperate	(20,50]	ILI	Southern Hemisphere	Southern
Australia	2014-15	2	R0	1.94745575520699	Temperate	(20,50]	ILI	Southern Hemisphere	Southern
Australia	2014-15	4	S	64397	Temperate	(20,50]	ILI	Southern Hemisphere	Southern
Australia	2014-15	3	Re	1.16977797415675	Temperate	(20,50]	ILI	Southern Hemisphere	Southern
Australia	2014-15	2	S	66142	Temperate	(20,50]	ILI	Southern Hemisphere	Southern
Australia	2014-15	2	L	2449.2	Temperate	(20,50]	ILI	Southern Hemisphere	Southern
Australia	2014-15	3	L	2136.77	Temperate	(20,50]	ILI	Southern Hemisphere	Southern
Australia	2014-15	1	Re	1.16538089516795	Temperate	(20,50]	ILI	Southern Hemisphere	Southern
Australia	2014-15	4	L	2161.74	Temperate	(20,50]	ILI	Southern Hemisphere	Southern
Australia	2014-15	3	R0	1.93703920211417	Temperate	(20,50]	ILI	Southern Hemisphere	Southern
Australia	2014-15	2	Re	1.17630222526013	Temperate	(20,50]	ILI	Southern Hemisphere	Southern
Australia	2014-15	3	D	4.56	Temperate	(20,50]	ILI	Southern Hemisphere	Southern
Australia	2014-15	3	S	66323	Temperate	(20,50]	ILI	Southern Hemisphere	Southern
Australia	2014-15	5	S	64928	Temperate	(20,50]	ILI	Southern Hemisphere	Southern
Australia	2014-15	1	L	2266.07	Temperate	(20,50]	ILI	Southern Hemisphere	Southern
Australia	2014-15	4	R0	1.96512251273274	Temperate	(20,50]	ILI	Southern Hemisphere	Southern
Australia	2014-15	5	R0	1.96533078927915	Temperate	(20,50]	ILI	Southern Hemisphere	Southern
Australia	2014-15	4	Re	1.15757506735035	Temperate	(20,50]	ILI	Southern Hemisphere	Southern
Australia	2014-15	4	D	4.31	Temperate	(20,50]	ILI	Southern Hemisphere	Southern
Australia	2014-15	5	Re	1.1622769754718	Temperate	(20,50]	ILI	Southern Hemisphere	Southern
Australia	2014-15	5	D	4.37	Temperate	(20,50]	ILI	Southern Hemisphere	Southern
Australia	2014-15	2	D	4.67	Temperate	(20,50]	ILI	Southern Hemisphere	Southern
Australia	2014-15	1	R0	1.93703920211417	Temperate	(20,50]	ILI	Southern Hemisphere	Southern
Australia	2014-15	1	D	4.52	Temperate	(20,50]	ILI	Southern Hemisphere	Southern
Australia	2015-16	4	S	64294	Temperate	(20,50]	ILI	Southern Hemisphere	Southern
Australia	2015-16	1	Re	1.11714328434965	Temperate	(20,50]	ILI	Southern Hemisphere	Southern
Australia	2015-16	3	S	63612	Temperate	(20,50]	ILI	Southern Hemisphere	Southern
Australia	2015-16	5	D	4.29	Temperate	(20,50]	ILI	Southern Hemisphere	Southern
Australia	2015-16	5	S	63363	Temperate	(20,50]	ILI	Southern Hemisphere	Southern
Australia	2015-16	2	S	64434	Temperate	(20,50]	ILI	Southern Hemisphere	Southern
Australia	2015-16	2	L	2334.26	Temperate	(20,50]	ILI	Southern Hemisphere	Southern
Australia	2015-16	3	D	4.35	Temperate	(20,50]	ILI	Southern Hemisphere	Southern
Australia	2015-16	1	D	4.37	Temperate	(20,50]	ILI	Southern Hemisphere	Southern
Australia	2015-16	4	D	4.17	Temperate	(20,50]	ILI	Southern Hemisphere	Southern
Australia	2015-16	3	L	2195.01	Temperate	(20,50]	ILI	Southern Hemisphere	Southern
Australia	2015-16	5	R0	1.76862967637728	Temperate	(20,50]	ILI	Southern Hemisphere	Southern
Australia	2015-16	2	R0	1.76838311419507	Temperate	(20,50]	ILI	Southern Hemisphere	Southern
Australia	2015-16	3	R0	1.78188082231655	Temperate	(20,50]	ILI	Southern Hemisphere	Southern
Australia	2015-16	2	Re	1.1157259582391	Temperate	(20,50]	ILI	Southern Hemisphere	Southern
Australia	2015-16	5	Re	1.11337006757626	Temperate	(20,50]	ILI	Southern Hemisphere	Southern
Australia	2015-16	4	L	2324.5	Temperate	(20,50]	ILI	Southern Hemisphere	Southern
Australia	2015-16	1	R0	1.73138769795213	Temperate	(20,50]	ILI	Southern Hemisphere	Southern
Australia	2015-16	1	L	2260.39	Temperate	(20,50]	ILI	Southern Hemisphere	Southern
Australia	2015-16	4	R0	1.75463884389139	Temperate	(20,50]	ILI	Southern Hemisphere	Southern
Australia	2015-16	3	Re	1.11638397279776	Temperate	(20,50]	ILI	Southern Hemisphere	Southern
Australia	2015-16	4	Re	1.11447640808606	Temperate	(20,50]	ILI	Southern Hemisphere	Southern
Australia	2015-16	1	S	65186	Temperate	(20,50]	ILI	Southern Hemisphere	Southern
Australia	2015-16	5	L	2193.45	Temperate	(20,50]	ILI	Southern Hemisphere	Southern
Australia	2015-16	2	D	4.44	Temperate	(20,50]	ILI	Southern Hemisphere	Southern
Australia	2016-17	4	L	2227	Temperate	(20,50]	ILI	Southern Hemisphere	Southern
Australia	2016-17	5	S	62896	Temperate	(20,50]	ILI	Southern Hemisphere	Southern
Australia	2016-17	3	L	2397.4	Temperate	(20,50]	ILI	Southern Hemisphere	Southern
Australia	2016-17	5	R0	1.86175010161843	Temperate	(20,50]	ILI	Southern Hemisphere	Southern
Australia	2016-17	4	R0	1.87024172695405	Temperate	(20,50]	ILI	Southern Hemisphere	Southern
Australia	2016-17	2	D	4.28	Temperate	(20,50]	ILI	Southern Hemisphere	Southern
Australia	2016-17	2	Re	1.16981010610629	Temperate	(20,50]	ILI	Southern Hemisphere	Southern
Australia	2016-17	1	L	2355.13	Temperate	(20,50]	ILI	Southern Hemisphere	Southern
Australia	2016-17	4	S	63426	Temperate	(20,50]	ILI	Southern Hemisphere	Southern
Australia	2016-17	5	L	2202.42	Temperate	(20,50]	ILI	Southern Hemisphere	Southern
Australia	2016-17	2	L	2477.01	Temperate	(20,50]	ILI	Southern Hemisphere	Southern
Australia	2016-17	3	S	63247	Temperate	(20,50]	ILI	Southern Hemisphere	Southern
Australia	2016-17	2	R0	1.89476685094719	Temperate	(20,50]	ILI	Southern Hemisphere	Southern
Australia	2016-17	1	S	62141	Temperate	(20,50]	ILI	Southern Hemisphere	Southern
Australia	2016-17	2	S	62545	Temperate	(20,50]	ILI	Southern Hemisphere	Southern
Australia	2016-17	5	D	4.06	Temperate	(20,50]	ILI	Southern Hemisphere	Southern
Australia	2016-17	1	D	4.09	Temperate	(20,50]	ILI	Southern Hemisphere	Southern
Australia	2016-17	5	Re	1.16013095832251	Temperate	(20,50]	ILI	Southern Hemisphere	Southern
Australia	2016-17	4	D	4.15	Temperate	(20,50]	ILI	Southern Hemisphere	Southern
Australia	2016-17	1	R0	1.9001113504997	Temperate	(20,50]	ILI	Southern Hemisphere	Southern
Australia	2016-17	1	Re	1.16315316320839	Temperate	(20,50]	ILI	Southern Hemisphere	Southern
Australia	2016-17	3	Re	1.1651763010979	Temperate	(20,50]	ILI	Southern Hemisphere	Southern
Australia	2016-17	3	R0	1.86175010161843	Temperate	(20,50]	ILI	Southern Hemisphere	Southern
Australia	2016-17	3	D	4.1	Temperate	(20,50]	ILI	Southern Hemisphere	Southern
Australia	2016-17	4	Re	1.17585837857055	Temperate	(20,50]	ILI	Southern Hemisphere	Southern
Austria	2010-11	3	D	5.71	Temperate	(10,20]	ILI	Southwest Europe	Northern
Austria	2010-11	2	R0	2.29901857890948	Temperate	(10,20]	ILI	Southwest Europe	Northern
Austria	2010-11	3	Re	1.49401432345136	Temperate	(10,20]	ILI	Southwest Europe	Northern
Austria	2010-11	3	R0	2.29104648518097	Temperate	(10,20]	ILI	Southwest Europe	Northern
Austria	2010-11	1	L	2260.01	Temperate	(10,20]	ILI	Southwest Europe	Northern
Austria	2010-11	5	D	5.17	Temperate	(10,20]	ILI	Southwest Europe	Northern
Austria	2010-11	4	R0	2.2923984226953	Temperate	(10,20]	ILI	Southwest Europe	Northern
Austria	2010-11	4	Re	1.52485758280846	Temperate	(10,20]	ILI	Southwest Europe	Northern
Austria	2010-11	1	S	68584	Temperate	(10,20]	ILI	Southwest Europe	Northern
Austria	2010-11	5	Re	1.49262716375925	Temperate	(10,20]	ILI	Southwest Europe	Northern
Austria	2010-11	4	L	2144.78	Temperate	(10,20]	ILI	Southwest Europe	Northern
Austria	2010-11	3	S	65319	Temperate	(10,20]	ILI	Southwest Europe	Northern
Austria	2010-11	2	L	2131.36	Temperate	(10,20]	ILI	Southwest Europe	Northern
Austria	2010-11	5	L	2316.83	Temperate	(10,20]	ILI	Southwest Europe	Northern
Austria	2010-11	5	R0	2.31706043831672	Temperate	(10,20]	ILI	Southwest Europe	Northern
Austria	2010-11	3	L	2202.47	Temperate	(10,20]	ILI	Southwest Europe	Northern
Austria	2010-11	2	D	5.44	Temperate	(10,20]	ILI	Southwest Europe	Northern
Austria	2010-11	1	D	6.07	Temperate	(10,20]	ILI	Southwest Europe	Northern
Austria	2010-11	2	Re	1.4869132560955	Temperate	(10,20]	ILI	Southwest Europe	Northern
Austria	2010-11	2	S	64846	Temperate	(10,20]	ILI	Southwest Europe	Northern
Austria	2010-11	1	Re	1.54516848922228	Temperate	(10,20]	ILI	Southwest Europe	Northern
Austria	2010-11	4	S	66518	Temperate	(10,20]	ILI	Southwest Europe	Northern
Austria	2010-11	4	D	5.81	Temperate	(10,20]	ILI	Southwest Europe	Northern
Austria	2010-11	5	S	64529	Temperate	(10,20]	ILI	Southwest Europe	Northern
Austria	2010-11	1	R0	2.2536805945309	Temperate	(10,20]	ILI	Southwest Europe	Northern
Austria	2011-12	4	S	67932	Temperate	(10,20]	ILI	Southwest Europe	Northern
Austria	2011-12	4	D	5.33	Temperate	(10,20]	ILI	Southwest Europe	Northern
Austria	2011-12	5	D	5.26	Temperate	(10,20]	ILI	Southwest Europe	Northern
Austria	2011-12	4	R0	2.18080582513003	Temperate	(10,20]	ILI	Southwest Europe	Northern
Austria	2011-12	3	R0	2.26982214309572	Temperate	(10,20]	ILI	Southwest Europe	Northern
Austria	2011-12	3	S	65212	Temperate	(10,20]	ILI	Southwest Europe	Northern
Austria	2011-12	5	R0	2.2767326677375	Temperate	(10,20]	ILI	Southwest Europe	Northern
Austria	2011-12	2	L	2309.15	Temperate	(10,20]	ILI	Southwest Europe	Northern
Austria	2011-12	5	S	65640	Temperate	(10,20]	ILI	Southwest Europe	Northern
Austria	2011-12	3	L	2255.55	Temperate	(10,20]	ILI	Southwest Europe	Northern
Austria	2011-12	1	S	68341	Temperate	(10,20]	ILI	Southwest Europe	Northern
Austria	2011-12	2	R0	2.24611477266585	Temperate	(10,20]	ILI	Southwest Europe	Northern
Austria	2011-12	1	Re	1.48143903059756	Temperate	(10,20]	ILI	Southwest Europe	Northern
Austria	2011-12	2	S	65621	Temperate	(10,20]	ILI	Southwest Europe	Northern
Austria	2011-12	1	D	4.71	Temperate	(10,20]	ILI	Southwest Europe	Northern
Austria	2011-12	2	D	4.91	Temperate	(10,20]	ILI	Southwest Europe	Northern
Austria	2011-12	3	D	5.26	Temperate	(10,20]	ILI	Southwest Europe	Northern
Austria	2011-12	1	L	2401.93	Temperate	(10,20]	ILI	Southwest Europe	Northern
Austria	2011-12	4	Re	1.48146501312733	Temperate	(10,20]	ILI	Southwest Europe	Northern
Austria	2011-12	5	L	2044.9	Temperate	(10,20]	ILI	Southwest Europe	Northern
Austria	2011-12	1	R0	2.16771634977182	Temperate	(10,20]	ILI	Southwest Europe	Northern
Austria	2011-12	3	Re	1.48019641595558	Temperate	(10,20]	ILI	Southwest Europe	Northern
Austria	2011-12	5	Re	1.49444732310289	Temperate	(10,20]	ILI	Southwest Europe	Northern
Austria	2011-12	4	L	2212.43	Temperate	(10,20]	ILI	Southwest Europe	Northern
Austria	2011-12	2	Re	1.47392297497106	Temperate	(10,20]	ILI	Southwest Europe	Northern
Austria	2012-13	2	R0	2.21697008313105	Temperate	(10,20]	ILI	Southwest Europe	Northern
Austria	2012-13	1	R0	2.27353575890871	Temperate	(10,20]	ILI	Southwest Europe	Northern
Austria	2012-13	1	D	4.25	Temperate	(10,20]	ILI	Southwest Europe	Northern
Austria	2012-13	2	D	4.38	Temperate	(10,20]	ILI	Southwest Europe	Northern
Austria	2012-13	5	S	62444	Temperate	(10,20]	ILI	Southwest Europe	Northern
Austria	2012-13	3	Re	1.30892057256355	Temperate	(10,20]	ILI	Southwest Europe	Northern
Austria	2012-13	5	D	4.01	Temperate	(10,20]	ILI	Southwest Europe	Northern
Austria	2012-13	5	L	2394.11	Temperate	(10,20]	ILI	Southwest Europe	Northern
Austria	2012-13	5	R0	2.19393978586435	Temperate	(10,20]	ILI	Southwest Europe	Northern
Austria	2012-13	3	D	3.95	Temperate	(10,20]	ILI	Southwest Europe	Northern
Austria	2012-13	2	Re	1.33288675338005	Temperate	(10,20]	ILI	Southwest Europe	Northern
Austria	2012-13	4	D	4.29	Temperate	(10,20]	ILI	Southwest Europe	Northern
Austria	2012-13	4	Re	1.37818506003525	Temperate	(10,20]	ILI	Southwest Europe	Northern
Austria	2012-13	3	S	61737	Temperate	(10,20]	ILI	Southwest Europe	Northern
Austria	2012-13	1	L	2177.92	Temperate	(10,20]	ILI	Southwest Europe	Northern
Austria	2012-13	4	S	62745	Temperate	(10,20]	ILI	Southwest Europe	Northern
Austria	2012-13	2	S	61366	Temperate	(10,20]	ILI	Southwest Europe	Northern
Austria	2012-13	5	Re	1.35309042353398	Temperate	(10,20]	ILI	Southwest Europe	Northern
Austria	2012-13	4	L	2237.48	Temperate	(10,20]	ILI	Southwest Europe	Northern
Austria	2012-13	4	R0	2.25525292101988	Temperate	(10,20]	ILI	Southwest Europe	Northern
Austria	2012-13	3	L	2542.07	Temperate	(10,20]	ILI	Southwest Europe	Northern
Austria	2012-13	2	L	2209.71	Temperate	(10,20]	ILI	Southwest Europe	Northern
Austria	2012-13	1	Re	1.34936620826991	Temperate	(10,20]	ILI	Southwest Europe	Northern
Austria	2012-13	1	S	61104	Temperate	(10,20]	ILI	Southwest Europe	Northern
Austria	2012-13	3	R0	2.16737411008668	Temperate	(10,20]	ILI	Southwest Europe	Northern
Austria	2013-14	3	R0	2.00355671752091	Temperate	(10,20]	ILI	Southwest Europe	Northern
Austria	2013-14	5	S	61080	Temperate	(10,20]	ILI	Southwest Europe	Northern
Austria	2013-14	4	S	59894	Temperate	(10,20]	ILI	Southwest Europe	Northern
Austria	2013-14	5	D	5.01	Temperate	(10,20]	ILI	Southwest Europe	Northern
Austria	2013-14	4	D	5	Temperate	(10,20]	ILI	Southwest Europe	Northern
Austria	2013-14	1	S	59847	Temperate	(10,20]	ILI	Southwest Europe	Northern
Austria	2013-14	3	L	2518.55	Temperate	(10,20]	ILI	Southwest Europe	Northern
Austria	2013-14	1	R0	2.0317172139276	Temperate	(10,20]	ILI	Southwest Europe	Northern
Austria	2013-14	3	S	60314	Temperate	(10,20]	ILI	Southwest Europe	Northern
Austria	2013-14	1	D	5.2	Temperate	(10,20]	ILI	Southwest Europe	Northern
Austria	2013-14	3	D	5.26	Temperate	(10,20]	ILI	Southwest Europe	Northern
Austria	2013-14	3	Re	1.20842519860556	Temperate	(10,20]	ILI	Southwest Europe	Northern
Austria	2013-14	4	Re	1.20420956348513	Temperate	(10,20]	ILI	Southwest Europe	Northern
Austria	2013-14	2	S	61199	Temperate	(10,20]	ILI	Southwest Europe	Northern
Austria	2013-14	2	D	5.03	Temperate	(10,20]	ILI	Southwest Europe	Northern
Austria	2013-14	5	R0	1.96470598894153	Temperate	(10,20]	ILI	Southwest Europe	Northern
Austria	2013-14	1	Re	1.21592180101925	Temperate	(10,20]	ILI	Southwest Europe	Northern
Austria	2013-14	2	Re	1.2300958038265	Temperate	(10,20]	ILI	Southwest Europe	Northern
Austria	2013-14	5	Re	1.20004241804548	Temperate	(10,20]	ILI	Southwest Europe	Northern
Austria	2013-14	2	R0	2.00999330679668	Temperate	(10,20]	ILI	Southwest Europe	Northern
Austria	2013-14	4	R0	2.01056794250699	Temperate	(10,20]	ILI	Southwest Europe	Northern
Austria	2013-14	4	L	2394.31	Temperate	(10,20]	ILI	Southwest Europe	Northern
Austria	2013-14	5	L	2407.47	Temperate	(10,20]	ILI	Southwest Europe	Northern
Austria	2013-14	2	L	2330.97	Temperate	(10,20]	ILI	Southwest Europe	Northern
Austria	2013-14	1	L	2371.09	Temperate	(10,20]	ILI	Southwest Europe	Northern
Austria	2014-15	2	L	1985.75	Temperate	(10,20]	ILI	Southwest Europe	Northern
Austria	2014-15	3	D	4.5	Temperate	(10,20]	ILI	Southwest Europe	Northern
Austria	2014-15	5	L	2209.96	Temperate	(10,20]	ILI	Southwest Europe	Northern
Austria	2014-15	4	Re	1.28716953383241	Temperate	(10,20]	ILI	Southwest Europe	Northern
Austria	2014-15	1	D	4.57	Temperate	(10,20]	ILI	Southwest Europe	Northern
Austria	2014-15	5	S	61947	Temperate	(10,20]	ILI	Southwest Europe	Northern
Austria	2014-15	1	L	2294.94	Temperate	(10,20]	ILI	Southwest Europe	Northern
Austria	2014-15	3	R0	2.07771662299636	Temperate	(10,20]	ILI	Southwest Europe	Northern
Austria	2014-15	2	R0	2.0878446702993	Temperate	(10,20]	ILI	Southwest Europe	Northern
Austria	2014-15	2	Re	1.22850868245081	Temperate	(10,20]	ILI	Southwest Europe	Northern
Austria	2014-15	4	R0	2.15906458532366	Temperate	(10,20]	ILI	Southwest Europe	Northern
Austria	2014-15	4	D	4.69	Temperate	(10,20]	ILI	Southwest Europe	Northern
Austria	2014-15	4	S	62277	Temperate	(10,20]	ILI	Southwest Europe	Northern
Austria	2014-15	3	Re	1.21982742936117	Temperate	(10,20]	ILI	Southwest Europe	Northern
Austria	2014-15	2	S	61760	Temperate	(10,20]	ILI	Southwest Europe	Northern
Austria	2014-15	1	R0	2.0884861110704	Temperate	(10,20]	ILI	Southwest Europe	Northern
Austria	2014-15	3	S	62093	Temperate	(10,20]	ILI	Southwest Europe	Northern
Austria	2014-15	1	Re	1.24031013164249	Temperate	(10,20]	ILI	Southwest Europe	Northern
Austria	2014-15	3	L	2346.85	Temperate	(10,20]	ILI	Southwest Europe	Northern
Austria	2014-15	2	D	4.07	Temperate	(10,20]	ILI	Southwest Europe	Northern
Austria	2014-15	5	D	4.08	Temperate	(10,20]	ILI	Southwest Europe	Northern
Austria	2014-15	4	L	2269.6	Temperate	(10,20]	ILI	Southwest Europe	Northern
Austria	2014-15	5	Re	1.25641108241579	Temperate	(10,20]	ILI	Southwest Europe	Northern
Austria	2014-15	1	S	61416	Temperate	(10,20]	ILI	Southwest Europe	Northern
Austria	2014-15	5	R0	2.13540983125549	Temperate	(10,20]	ILI	Southwest Europe	Northern
Austria	2015-16	1	D	4.21	Temperate	(10,20]	ILI	Southwest Europe	Northern
Austria	2015-16	4	S	59573	Temperate	(10,20]	ILI	Southwest Europe	Northern
Austria	2015-16	1	R0	2.03386827618511	Temperate	(10,20]	ILI	Southwest Europe	Northern
Austria	2015-16	3	L	2152.07	Temperate	(10,20]	ILI	Southwest Europe	Northern
Austria	2015-16	1	Re	1.16054557707399	Temperate	(10,20]	ILI	Southwest Europe	Northern
Austria	2015-16	3	D	4.07	Temperate	(10,20]	ILI	Southwest Europe	Northern
Austria	2015-16	5	D	4.1	Temperate	(10,20]	ILI	Southwest Europe	Northern
Austria	2015-16	3	R0	2.04802585635752	Temperate	(10,20]	ILI	Southwest Europe	Northern
Austria	2015-16	3	S	59034	Temperate	(10,20]	ILI	Southwest Europe	Northern
Austria	2015-16	1	L	2356.36	Temperate	(10,20]	ILI	Southwest Europe	Northern
Austria	2015-16	5	L	2147.56	Temperate	(10,20]	ILI	Southwest Europe	Northern
Austria	2015-16	5	S	59853	Temperate	(10,20]	ILI	Southwest Europe	Northern
Austria	2015-16	5	Re	1.14270681212368	Temperate	(10,20]	ILI	Southwest Europe	Northern
Austria	2015-16	5	R0	2.01042736874977	Temperate	(10,20]	ILI	Southwest Europe	Northern
Austria	2015-16	2	R0	2.00938797370667	Temperate	(10,20]	ILI	Southwest Europe	Northern
Austria	2015-16	1	S	61032	Temperate	(10,20]	ILI	Southwest Europe	Northern
Austria	2015-16	2	L	2342.1	Temperate	(10,20]	ILI	Southwest Europe	Northern
Austria	2015-16	4	L	2228.8	Temperate	(10,20]	ILI	Southwest Europe	Northern
Austria	2015-16	4	D	4.06	Temperate	(10,20]	ILI	Southwest Europe	Northern
Austria	2015-16	2	S	60395	Temperate	(10,20]	ILI	Southwest Europe	Northern
Austria	2015-16	3	Re	1.1323944564972	Temperate	(10,20]	ILI	Southwest Europe	Northern
Austria	2015-16	4	R0	2.00178948609891	Temperate	(10,20]	ILI	Southwest Europe	Northern
Austria	2015-16	2	D	4.18	Temperate	(10,20]	ILI	Southwest Europe	Northern
Austria	2015-16	4	Re	1.13615565862516	Temperate	(10,20]	ILI	Southwest Europe	Northern
Austria	2015-16	2	Re	1.15033442718759	Temperate	(10,20]	ILI	Southwest Europe	Northern
Austria	2016-17	1	R0	2.1436476752301	Temperate	(10,20]	ILI	Southwest Europe	Northern
Austria	2016-17	3	D	6.27	Temperate	(10,20]	ILI	Southwest Europe	Northern
Austria	2016-17	5	D	6.16	Temperate	(10,20]	ILI	Southwest Europe	Northern
Austria	2016-17	4	R0	2.16041208724587	Temperate	(10,20]	ILI	Southwest Europe	Northern
Austria	2016-17	5	Re	1.34396797344177	Temperate	(10,20]	ILI	Southwest Europe	Northern
Austria	2016-17	5	L	2178.38	Temperate	(10,20]	ILI	Southwest Europe	Northern
Austria	2016-17	2	R0	2.13710319024982	Temperate	(10,20]	ILI	Southwest Europe	Northern
Austria	2016-17	3	R0	2.1615394892485	Temperate	(10,20]	ILI	Southwest Europe	Northern
Austria	2016-17	5	S	64718	Temperate	(10,20]	ILI	Southwest Europe	Northern
Austria	2016-17	3	L	2284.75	Temperate	(10,20]	ILI	Southwest Europe	Northern
Austria	2016-17	1	L	2175.01	Temperate	(10,20]	ILI	Southwest Europe	Northern
Austria	2016-17	3	Re	1.36749795787307	Temperate	(10,20]	ILI	Southwest Europe	Northern
Austria	2016-17	4	D	6.29	Temperate	(10,20]	ILI	Southwest Europe	Northern
Austria	2016-17	4	Re	1.34844280837539	Temperate	(10,20]	ILI	Southwest Europe	Northern
Austria	2016-17	5	R0	2.08357436621826	Temperate	(10,20]	ILI	Southwest Europe	Northern
Austria	2016-17	2	S	64811	Temperate	(10,20]	ILI	Southwest Europe	Northern
Austria	2016-17	3	S	64570	Temperate	(10,20]	ILI	Southwest Europe	Northern
Austria	2016-17	4	S	64187	Temperate	(10,20]	ILI	Southwest Europe	Northern
Austria	2016-17	2	Re	1.34462258524138	Temperate	(10,20]	ILI	Southwest Europe	Northern
Austria	2016-17	1	Re	1.34753980160314	Temperate	(10,20]	ILI	Southwest Europe	Northern
Austria	2016-17	1	S	64028	Temperate	(10,20]	ILI	Southwest Europe	Northern
Austria	2016-17	2	D	6.1	Temperate	(10,20]	ILI	Southwest Europe	Northern
Austria	2016-17	1	D	6.25	Temperate	(10,20]	ILI	Southwest Europe	Northern
Austria	2016-17	2	L	2405.56	Temperate	(10,20]	ILI	Southwest Europe	Northern
Austria	2016-17	4	L	2123.15	Temperate	(10,20]	ILI	Southwest Europe	Northern
Belarus	2010-11	4	Re	1.50093053543484	Temperate	(0,0.5]	ARI	Eastern Europe	Northern
Belarus	2010-11	1	S	60594	Temperate	(0,0.5]	ARI	Eastern Europe	Northern
Belarus	2010-11	2	R0	2.23002549121956	Temperate	(0,0.5]	ARI	Eastern Europe	Northern
Belarus	2010-11	3	R0	2.28013087057086	Temperate	(0,0.5]	ARI	Eastern Europe	Northern
Belarus	2010-11	4	L	2071.26	Temperate	(0,0.5]	ARI	Eastern Europe	Northern
Belarus	2010-11	2	L	2255.5	Temperate	(0,0.5]	ARI	Eastern Europe	Northern
Belarus	2010-11	5	D	3.32	Temperate	(0,0.5]	ARI	Eastern Europe	Northern
Belarus	2010-11	3	S	64380	Temperate	(0,0.5]	ARI	Eastern Europe	Northern
Belarus	2010-11	5	R0	2.35238378101397	Temperate	(0,0.5]	ARI	Eastern Europe	Northern
Belarus	2010-11	5	L	2227.2	Temperate	(0,0.5]	ARI	Eastern Europe	Northern
Belarus	2010-11	5	Re	1.48371902219894	Temperate	(0,0.5]	ARI	Eastern Europe	Northern
Belarus	2010-11	3	L	2086.35	Temperate	(0,0.5]	ARI	Eastern Europe	Northern
Belarus	2010-11	1	L	2035.47	Temperate	(0,0.5]	ARI	Eastern Europe	Northern
Belarus	2010-11	1	Re	1.44247191397021	Temperate	(0,0.5]	ARI	Eastern Europe	Northern
Belarus	2010-11	4	R0	2.31421517405189	Temperate	(0,0.5]	ARI	Eastern Europe	Northern
Belarus	2010-11	1	D	3.53	Temperate	(0,0.5]	ARI	Eastern Europe	Northern
Belarus	2010-11	5	S	63073	Temperate	(0,0.5]	ARI	Eastern Europe	Northern
Belarus	2010-11	2	S	64784	Temperate	(0,0.5]	ARI	Eastern Europe	Northern
Belarus	2010-11	2	D	3.37	Temperate	(0,0.5]	ARI	Eastern Europe	Northern
Belarus	2010-11	3	D	3.27	Temperate	(0,0.5]	ARI	Eastern Europe	Northern
Belarus	2010-11	1	R0	2.38055238797605	Temperate	(0,0.5]	ARI	Eastern Europe	Northern
Belarus	2010-11	3	Re	1.46794825447352	Temperate	(0,0.5]	ARI	Eastern Europe	Northern
Belarus	2010-11	4	D	3.62	Temperate	(0,0.5]	ARI	Eastern Europe	Northern
Belarus	2010-11	4	S	64857	Temperate	(0,0.5]	ARI	Eastern Europe	Northern
Belarus	2010-11	2	Re	1.44469971423168	Temperate	(0,0.5]	ARI	Eastern Europe	Northern
Belarus	2011-12	2	L	2561.11	Temperate	(0,0.5]	ARI	Eastern Europe	Northern
Belarus	2011-12	3	R0	1.87307160928385	Temperate	(0,0.5]	ARI	Eastern Europe	Northern
Belarus	2011-12	1	D	5.08	Temperate	(0,0.5]	ARI	Eastern Europe	Northern
Belarus	2011-12	5	L	2818.53	Temperate	(0,0.5]	ARI	Eastern Europe	Northern
Belarus	2011-12	5	Re	1.26590801911523	Temperate	(0,0.5]	ARI	Eastern Europe	Northern
Belarus	2011-12	1	S	66402	Temperate	(0,0.5]	ARI	Eastern Europe	Northern
Belarus	2011-12	5	S	67135	Temperate	(0,0.5]	ARI	Eastern Europe	Northern
Belarus	2011-12	3	S	67805	Temperate	(0,0.5]	ARI	Eastern Europe	Northern
Belarus	2011-12	2	R0	1.91650868106698	Temperate	(0,0.5]	ARI	Eastern Europe	Northern
Belarus	2011-12	4	R0	1.86262505836475	Temperate	(0,0.5]	ARI	Eastern Europe	Northern
Belarus	2011-12	2	S	65659	Temperate	(0,0.5]	ARI	Eastern Europe	Northern
Belarus	2011-12	1	R0	1.89472247739055	Temperate	(0,0.5]	ARI	Eastern Europe	Northern
Belarus	2011-12	3	L	2436.64	Temperate	(0,0.5]	ARI	Eastern Europe	Northern
Belarus	2011-12	4	S	66822	Temperate	(0,0.5]	ARI	Eastern Europe	Northern
Belarus	2011-12	3	D	4.9	Temperate	(0,0.5]	ARI	Eastern Europe	Northern
Belarus	2011-12	5	D	4.74	Temperate	(0,0.5]	ARI	Eastern Europe	Northern
Belarus	2011-12	1	Re	1.25813361943687	Temperate	(0,0.5]	ARI	Eastern Europe	Northern
Belarus	2011-12	4	L	2609.82	Temperate	(0,0.5]	ARI	Eastern Europe	Northern
Belarus	2011-12	2	Re	1.25836043490177	Temperate	(0,0.5]	ARI	Eastern Europe	Northern
Belarus	2011-12	2	D	5.04	Temperate	(0,0.5]	ARI	Eastern Europe	Northern
Belarus	2011-12	1	L	2540.4	Temperate	(0,0.5]	ARI	Eastern Europe	Northern
Belarus	2011-12	5	R0	1.88561557922876	Temperate	(0,0.5]	ARI	Eastern Europe	Northern
Belarus	2011-12	3	Re	1.27003620467492	Temperate	(0,0.5]	ARI	Eastern Europe	Northern
Belarus	2011-12	4	D	4.87	Temperate	(0,0.5]	ARI	Eastern Europe	Northern
Belarus	2011-12	4	Re	1.24464331650049	Temperate	(0,0.5]	ARI	Eastern Europe	Northern
Belarus	2012-13	1	D	4.29	Temperate	(0,0.5]	ARI	Eastern Europe	Northern
Belarus	2012-13	2	S	67930	Temperate	(0,0.5]	ARI	Eastern Europe	Northern
Belarus	2012-13	5	R0	2.66045908279257	Temperate	(0,0.5]	ARI	Eastern Europe	Northern
Belarus	2012-13	2	Re	1.77778231056631	Temperate	(0,0.5]	ARI	Eastern Europe	Northern
Belarus	2012-13	4	R0	2.70153956331204	Temperate	(0,0.5]	ARI	Eastern Europe	Northern
Belarus	2012-13	2	R0	2.61707980357177	Temperate	(0,0.5]	ARI	Eastern Europe	Northern
Belarus	2012-13	3	Re	1.82642432737463	Temperate	(0,0.5]	ARI	Eastern Europe	Northern
Belarus	2012-13	3	R0	2.61822920292244	Temperate	(0,0.5]	ARI	Eastern Europe	Northern
Belarus	2012-13	3	S	69758	Temperate	(0,0.5]	ARI	Eastern Europe	Northern
Belarus	2012-13	5	D	4.61	Temperate	(0,0.5]	ARI	Eastern Europe	Northern
Belarus	2012-13	3	D	4.11	Temperate	(0,0.5]	ARI	Eastern Europe	Northern
Belarus	2012-13	5	Re	1.87463928350813	Temperate	(0,0.5]	ARI	Eastern Europe	Northern
Belarus	2012-13	1	R0	2.53484992370164	Temperate	(0,0.5]	ARI	Eastern Europe	Northern
Belarus	2012-13	2	L	2322.81	Temperate	(0,0.5]	ARI	Eastern Europe	Northern
Belarus	2012-13	2	D	4.18	Temperate	(0,0.5]	ARI	Eastern Europe	Northern
Belarus	2012-13	1	S	73643	Temperate	(0,0.5]	ARI	Eastern Europe	Northern
Belarus	2012-13	4	S	70158	Temperate	(0,0.5]	ARI	Eastern Europe	Northern
Belarus	2012-13	1	L	2375.57	Temperate	(0,0.5]	ARI	Eastern Europe	Northern
Belarus	2012-13	4	D	4.54	Temperate	(0,0.5]	ARI	Eastern Europe	Northern
Belarus	2012-13	5	S	70463	Temperate	(0,0.5]	ARI	Eastern Europe	Northern
Belarus	2012-13	4	L	2166.42	Temperate	(0,0.5]	ARI	Eastern Europe	Northern
Belarus	2012-13	1	Re	1.8667395293116	Temperate	(0,0.5]	ARI	Eastern Europe	Northern
Belarus	2012-13	3	L	2338.96	Temperate	(0,0.5]	ARI	Eastern Europe	Northern
Belarus	2012-13	4	Re	1.89534612682846	Temperate	(0,0.5]	ARI	Eastern Europe	Northern
Belarus	2012-13	5	L	2307.71	Temperate	(0,0.5]	ARI	Eastern Europe	Northern
Belarus	2013-14	3	S	60845	Temperate	(0,0.5]	ARI	Eastern Europe	Northern
Belarus	2013-14	5	Re	1.16206935098324	Temperate	(0,0.5]	ARI	Eastern Europe	Northern
Belarus	2013-14	5	D	5.88	Temperate	(0,0.5]	ARI	Eastern Europe	Northern
Belarus	2013-14	2	L	2455.86	Temperate	(0,0.5]	ARI	Eastern Europe	Northern
Belarus	2013-14	2	R0	2.0039514040018	Temperate	(0,0.5]	ARI	Eastern Europe	Northern
Belarus	2013-14	1	R0	1.98134135444879	Temperate	(0,0.5]	ARI	Eastern Europe	Northern
Belarus	2013-14	3	D	6.2	Temperate	(0,0.5]	ARI	Eastern Europe	Northern
Belarus	2013-14	4	L	2425.47	Temperate	(0,0.5]	ARI	Eastern Europe	Northern
Belarus	2013-14	5	S	62585	Temperate	(0,0.5]	ARI	Eastern Europe	Northern
Belarus	2013-14	1	D	5.74	Temperate	(0,0.5]	ARI	Eastern Europe	Northern
Belarus	2013-14	4	Re	1.20771821898832	Temperate	(0,0.5]	ARI	Eastern Europe	Northern
Belarus	2013-14	1	S	60461	Temperate	(0,0.5]	ARI	Eastern Europe	Northern
Belarus	2013-14	4	S	61816	Temperate	(0,0.5]	ARI	Eastern Europe	Northern
Belarus	2013-14	2	D	6.3	Temperate	(0,0.5]	ARI	Eastern Europe	Northern
Belarus	2013-14	3	R0	2.0239514040018	Temperate	(0,0.5]	ARI	Eastern Europe	Northern
Belarus	2013-14	5	L	2712.98	Temperate	(0,0.5]	ARI	Eastern Europe	Northern
Belarus	2013-14	5	R0	1.88546614797794	Temperate	(0,0.5]	ARI	Eastern Europe	Northern
Belarus	2013-14	3	Re	1.19259312529402	Temperate	(0,0.5]	ARI	Eastern Europe	Northern
Belarus	2013-14	2	Re	1.17836350458114	Temperate	(0,0.5]	ARI	Eastern Europe	Northern
Belarus	2013-14	3	L	2453.86	Temperate	(0,0.5]	ARI	Eastern Europe	Northern
Belarus	2013-14	1	L	2435.52	Temperate	(0,0.5]	ARI	Eastern Europe	Northern
Belarus	2013-14	4	D	5.76	Temperate	(0,0.5]	ARI	Eastern Europe	Northern
Belarus	2013-14	2	S	60408	Temperate	(0,0.5]	ARI	Eastern Europe	Northern
Belarus	2013-14	1	Re	1.17107180754696	Temperate	(0,0.5]	ARI	Eastern Europe	Northern
Belarus	2013-14	4	R0	1.96873130489579	Temperate	(0,0.5]	ARI	Eastern Europe	Northern
Belarus	2014-15	4	Re	1.35307763382859	Temperate	(0,0.5]	ARI	Eastern Europe	Northern
Belarus	2014-15	3	Re	1.35707675333915	Temperate	(0,0.5]	ARI	Eastern Europe	Northern
Belarus	2014-15	3	R0	2.19976131968351	Temperate	(0,0.5]	ARI	Eastern Europe	Northern
Belarus	2014-15	2	R0	2.29363399967705	Temperate	(0,0.5]	ARI	Eastern Europe	Northern
Belarus	2014-15	4	R0	2.14427059970934	Temperate	(0,0.5]	ARI	Eastern Europe	Northern
Belarus	2014-15	5	S	64403	Temperate	(0,0.5]	ARI	Eastern Europe	Northern
Belarus	2014-15	1	L	2408.61	Temperate	(0,0.5]	ARI	Eastern Europe	Northern
Belarus	2014-15	2	L	2046.67	Temperate	(0,0.5]	ARI	Eastern Europe	Northern
Belarus	2014-15	2	S	61254	Temperate	(0,0.5]	ARI	Eastern Europe	Northern
Belarus	2014-15	4	S	65638	Temperate	(0,0.5]	ARI	Eastern Europe	Northern
Belarus	2014-15	1	Re	1.3330467849294	Temperate	(0,0.5]	ARI	Eastern Europe	Northern
Belarus	2014-15	4	L	2080.44	Temperate	(0,0.5]	ARI	Eastern Europe	Northern
Belarus	2014-15	2	Re	1.35764783708884	Temperate	(0,0.5]	ARI	Eastern Europe	Northern
Belarus	2014-15	5	L	2224.39	Temperate	(0,0.5]	ARI	Eastern Europe	Northern
Belarus	2014-15	5	Re	1.35382163697583	Temperate	(0,0.5]	ARI	Eastern Europe	Northern
Belarus	2014-15	1	S	61920	Temperate	(0,0.5]	ARI	Eastern Europe	Northern
Belarus	2014-15	3	L	2473.12	Temperate	(0,0.5]	ARI	Eastern Europe	Northern
Belarus	2014-15	3	S	64586	Temperate	(0,0.5]	ARI	Eastern Europe	Northern
Belarus	2014-15	2	D	3.99	Temperate	(0,0.5]	ARI	Eastern Europe	Northern
Belarus	2014-15	1	D	3.8	Temperate	(0,0.5]	ARI	Eastern Europe	Northern
Belarus	2014-15	1	R0	2.19782497968674	Temperate	(0,0.5]	ARI	Eastern Europe	Northern
Belarus	2014-15	4	D	3.96	Temperate	(0,0.5]	ARI	Eastern Europe	Northern
Belarus	2014-15	5	R0	2.16023876970773	Temperate	(0,0.5]	ARI	Eastern Europe	Northern
Belarus	2014-15	5	D	3.82	Temperate	(0,0.5]	ARI	Eastern Europe	Northern
Belarus	2014-15	3	D	4.03	Temperate	(0,0.5]	ARI	Eastern Europe	Northern
Belarus	2015-16	3	S	66899	Temperate	(0,0.5]	ARI	Eastern Europe	Northern
Belarus	2015-16	5	Re	1.48893431868141	Temperate	(0,0.5]	ARI	Eastern Europe	Northern
Belarus	2015-16	1	L	2401.53	Temperate	(0,0.5]	ARI	Eastern Europe	Northern
Belarus	2015-16	5	L	2253.08	Temperate	(0,0.5]	ARI	Eastern Europe	Northern
Belarus	2015-16	3	L	2234.85	Temperate	(0,0.5]	ARI	Eastern Europe	Northern
Belarus	2015-16	1	R0	2.32048176179663	Temperate	(0,0.5]	ARI	Eastern Europe	Northern
Belarus	2015-16	5	R0	2.33441146198208	Temperate	(0,0.5]	ARI	Eastern Europe	Northern
Belarus	2015-16	4	D	3.21	Temperate	(0,0.5]	ARI	Eastern Europe	Northern
Belarus	2015-16	5	S	63782	Temperate	(0,0.5]	ARI	Eastern Europe	Northern
Belarus	2015-16	2	D	3.34	Temperate	(0,0.5]	ARI	Eastern Europe	Northern
Belarus	2015-16	4	Re	1.47759881228403	Temperate	(0,0.5]	ARI	Eastern Europe	Northern
Belarus	2015-16	3	D	3.85	Temperate	(0,0.5]	ARI	Eastern Europe	Northern
Belarus	2015-16	2	Re	1.60040882363572	Temperate	(0,0.5]	ARI	Eastern Europe	Northern
Belarus	2015-16	3	Re	1.6634573201394	Temperate	(0,0.5]	ARI	Eastern Europe	Northern
Belarus	2015-16	1	D	3.66	Temperate	(0,0.5]	ARI	Eastern Europe	Northern
Belarus	2015-16	2	R0	2.44437985678939	Temperate	(0,0.5]	ARI	Eastern Europe	Northern
Belarus	2015-16	1	S	69800	Temperate	(0,0.5]	ARI	Eastern Europe	Northern
Belarus	2015-16	2	L	2245.37	Temperate	(0,0.5]	ARI	Eastern Europe	Northern
Belarus	2015-16	4	R0	2.35511446012755	Temperate	(0,0.5]	ARI	Eastern Europe	Northern
Belarus	2015-16	2	S	65473	Temperate	(0,0.5]	ARI	Eastern Europe	Northern
Belarus	2015-16	4	S	62892	Temperate	(0,0.5]	ARI	Eastern Europe	Northern
Belarus	2015-16	5	D	3.24	Temperate	(0,0.5]	ARI	Eastern Europe	Northern
Belarus	2015-16	3	R0	2.48652045641849	Temperate	(0,0.5]	ARI	Eastern Europe	Northern
Belarus	2015-16	1	Re	1.61969626973405	Temperate	(0,0.5]	ARI	Eastern Europe	Northern
Belarus	2015-16	4	L	2272.97	Temperate	(0,0.5]	ARI	Eastern Europe	Northern
Belarus	2016-17	4	Re	1.24533453105887	Temperate	(0,0.5]	ARI	Eastern Europe	Northern
Belarus	2016-17	4	D	4.46	Temperate	(0,0.5]	ARI	Eastern Europe	Northern
Belarus	2016-17	5	S	60060	Temperate	(0,0.5]	ARI	Eastern Europe	Northern
Belarus	2016-17	4	R0	2.05270411264401	Temperate	(0,0.5]	ARI	Eastern Europe	Northern
Belarus	2016-17	1	R0	1.98762823995325	Temperate	(0,0.5]	ARI	Eastern Europe	Northern
Belarus	2016-17	5	Re	1.20041907335326	Temperate	(0,0.5]	ARI	Eastern Europe	Northern
Belarus	2016-17	3	Re	1.23506382806302	Temperate	(0,0.5]	ARI	Eastern Europe	Northern
Belarus	2016-17	3	R0	2.03396434251676	Temperate	(0,0.5]	ARI	Eastern Europe	Northern
Belarus	2016-17	3	D	4.6	Temperate	(0,0.5]	ARI	Eastern Europe	Northern
Belarus	2016-17	5	R0	2.1590271103476	Temperate	(0,0.5]	ARI	Eastern Europe	Northern
Belarus	2016-17	5	L	2012.1	Temperate	(0,0.5]	ARI	Eastern Europe	Northern
Belarus	2016-17	1	D	4.53	Temperate	(0,0.5]	ARI	Eastern Europe	Northern
Belarus	2016-17	3	S	61076	Temperate	(0,0.5]	ARI	Eastern Europe	Northern
Belarus	2016-17	2	L	2166.21	Temperate	(0,0.5]	ARI	Eastern Europe	Northern
Belarus	2016-17	4	L	2134.19	Temperate	(0,0.5]	ARI	Eastern Europe	Northern
Belarus	2016-17	2	R0	2.0023022224602	Temperate	(0,0.5]	ARI	Eastern Europe	Northern
Belarus	2016-17	1	Re	1.21984720342411	Temperate	(0,0.5]	ARI	Eastern Europe	Northern
Belarus	2016-17	2	S	61503	Temperate	(0,0.5]	ARI	Eastern Europe	Northern
Belarus	2016-17	1	L	2153.54	Temperate	(0,0.5]	ARI	Eastern Europe	Northern
Belarus	2016-17	2	D	4.51	Temperate	(0,0.5]	ARI	Eastern Europe	Northern
Belarus	2016-17	2	Re	1.2239873255677	Temperate	(0,0.5]	ARI	Eastern Europe	Northern
Belarus	2016-17	5	D	4.69	Temperate	(0,0.5]	ARI	Eastern Europe	Northern
Belarus	2016-17	4	S	60668	Temperate	(0,0.5]	ARI	Eastern Europe	Northern
Belarus	2016-17	3	L	2137.49	Temperate	(0,0.5]	ARI	Eastern Europe	Northern
Belarus	2016-17	1	S	61372	Temperate	(0,0.5]	ARI	Eastern Europe	Northern
Belgium	2010-11	5	Re	1.30909080905354	Temperate	(2,10]	ILI	Southwest Europe	Northern
Belgium	2010-11	4	R0	2.01107699285051	Temperate	(2,10]	ILI	Southwest Europe	Northern
Belgium	2010-11	1	S	63780	Temperate	(2,10]	ILI	Southwest Europe	Northern
Belgium	2010-11	1	D	3.99	Temperate	(2,10]	ILI	Southwest Europe	Northern
Belgium	2010-11	4	L	2195.4	Temperate	(2,10]	ILI	Southwest Europe	Northern
Belgium	2010-11	3	L	2101.36	Temperate	(2,10]	ILI	Southwest Europe	Northern
Belgium	2010-11	2	S	65629	Temperate	(2,10]	ILI	Southwest Europe	Northern
Belgium	2010-11	5	R0	1.96858721041451	Temperate	(2,10]	ILI	Southwest Europe	Northern
Belgium	2010-11	3	S	65682	Temperate	(2,10]	ILI	Southwest Europe	Northern
Belgium	2010-11	1	R0	2.03007290582491	Temperate	(2,10]	ILI	Southwest Europe	Northern
Belgium	2010-11	2	L	2150.36	Temperate	(2,10]	ILI	Southwest Europe	Northern
Belgium	2010-11	4	D	4.17	Temperate	(2,10]	ILI	Southwest Europe	Northern
Belgium	2010-11	5	L	2299.01	Temperate	(2,10]	ILI	Southwest Europe	Northern
Belgium	2010-11	2	D	4.05	Temperate	(2,10]	ILI	Southwest Europe	Northern
Belgium	2010-11	3	Re	1.31959658156376	Temperate	(2,10]	ILI	Southwest Europe	Northern
Belgium	2010-11	2	Re	1.30147896418592	Temperate	(2,10]	ILI	Southwest Europe	Northern
Belgium	2010-11	3	D	4.16	Temperate	(2,10]	ILI	Southwest Europe	Northern
Belgium	2010-11	1	Re	1.29478049933513	Temperate	(2,10]	ILI	Southwest Europe	Northern
Belgium	2010-11	5	S	66499	Temperate	(2,10]	ILI	Southwest Europe	Northern
Belgium	2010-11	1	L	2229.18	Temperate	(2,10]	ILI	Southwest Europe	Northern
Belgium	2010-11	4	S	65197	Temperate	(2,10]	ILI	Southwest Europe	Northern
Belgium	2010-11	2	R0	1.98308516690171	Temperate	(2,10]	ILI	Southwest Europe	Northern
Belgium	2010-11	4	Re	1.31116186702875	Temperate	(2,10]	ILI	Southwest Europe	Northern
Belgium	2010-11	3	R0	2.00906881879931	Temperate	(2,10]	ILI	Southwest Europe	Northern
Belgium	2010-11	5	D	4.09	Temperate	(2,10]	ILI	Southwest Europe	Northern
Belgium	2011-12	1	S	79480	Temperate	(2,10]	ILI	Southwest Europe	Northern
Belgium	2011-12	2	L	2296.35	Temperate	(2,10]	ILI	Southwest Europe	Northern
Belgium	2011-12	4	S	79183	Temperate	(2,10]	ILI	Southwest Europe	Northern
Belgium	2011-12	1	L	2142.08	Temperate	(2,10]	ILI	Southwest Europe	Northern
Belgium	2011-12	3	L	2472.05	Temperate	(2,10]	ILI	Southwest Europe	Northern
Belgium	2011-12	2	D	5.2	Temperate	(2,10]	ILI	Southwest Europe	Northern
Belgium	2011-12	2	S	71321	Temperate	(2,10]	ILI	Southwest Europe	Northern
Belgium	2011-12	3	Re	1.60821226155927	Temperate	(2,10]	ILI	Southwest Europe	Northern
Belgium	2011-12	5	S	80344	Temperate	(2,10]	ILI	Southwest Europe	Northern
Belgium	2011-12	1	D	6.96	Temperate	(2,10]	ILI	Southwest Europe	Northern
Belgium	2011-12	1	R0	2.30844469618522	Temperate	(2,10]	ILI	Southwest Europe	Northern
Belgium	2011-12	4	Re	1.86280294670809	Temperate	(2,10]	ILI	Southwest Europe	Northern
Belgium	2011-12	2	Re	1.73610941607559	Temperate	(2,10]	ILI	Southwest Europe	Northern
Belgium	2011-12	1	Re	1.83475184452801	Temperate	(2,10]	ILI	Southwest Europe	Northern
Belgium	2011-12	5	L	2430.38	Temperate	(2,10]	ILI	Southwest Europe	Northern
Belgium	2011-12	3	R0	2.24147329759613	Temperate	(2,10]	ILI	Southwest Europe	Northern
Belgium	2011-12	4	L	2312.09	Temperate	(2,10]	ILI	Southwest Europe	Northern
Belgium	2011-12	2	R0	2.43421911649527	Temperate	(2,10]	ILI	Southwest Europe	Northern
Belgium	2011-12	3	D	5.05	Temperate	(2,10]	ILI	Southwest Europe	Northern
Belgium	2011-12	3	S	71748	Temperate	(2,10]	ILI	Southwest Europe	Northern
Belgium	2011-12	5	D	7.64	Temperate	(2,10]	ILI	Southwest Europe	Northern
Belgium	2011-12	5	Re	1.90782530723625	Temperate	(2,10]	ILI	Southwest Europe	Northern
Belgium	2011-12	4	R0	2.35252888461928	Temperate	(2,10]	ILI	Southwest Europe	Northern
Belgium	2011-12	4	D	6.74	Temperate	(2,10]	ILI	Southwest Europe	Northern
Belgium	2011-12	5	R0	2.37457097883632	Temperate	(2,10]	ILI	Southwest Europe	Northern
Belgium	2012-13	3	D	4.73	Temperate	(2,10]	ILI	Southwest Europe	Northern
Belgium	2012-13	5	Re	1.29883584652437	Temperate	(2,10]	ILI	Southwest Europe	Northern
Belgium	2012-13	3	Re	1.2875249122628	Temperate	(2,10]	ILI	Southwest Europe	Northern
Belgium	2012-13	1	R0	2.1232581088173	Temperate	(2,10]	ILI	Southwest Europe	Northern
Belgium	2012-13	4	L	2424.8	Temperate	(2,10]	ILI	Southwest Europe	Northern
Belgium	2012-13	3	R0	2.07127445224948	Temperate	(2,10]	ILI	Southwest Europe	Northern
Belgium	2012-13	5	S	62928	Temperate	(2,10]	ILI	Southwest Europe	Northern
Belgium	2012-13	3	L	2124.8	Temperate	(2,10]	ILI	Southwest Europe	Northern
Belgium	2012-13	5	R0	2.1432581088173	Temperate	(2,10]	ILI	Southwest Europe	Northern
Belgium	2012-13	5	D	5.18	Temperate	(2,10]	ILI	Southwest Europe	Northern
Belgium	2012-13	4	S	63951	Temperate	(2,10]	ILI	Southwest Europe	Northern
Belgium	2012-13	1	Re	1.31440293226335	Temperate	(2,10]	ILI	Southwest Europe	Northern
Belgium	2012-13	2	D	4.9	Temperate	(2,10]	ILI	Southwest Europe	Northern
Belgium	2012-13	2	Re	1.28953883449721	Temperate	(2,10]	ILI	Southwest Europe	Northern
Belgium	2012-13	1	D	5.05	Temperate	(2,10]	ILI	Southwest Europe	Northern
Belgium	2012-13	5	L	2228.16	Temperate	(2,10]	ILI	Southwest Europe	Northern
Belgium	2012-13	1	S	64723	Temperate	(2,10]	ILI	Southwest Europe	Northern
Belgium	2012-13	2	R0	2.1194182409066	Temperate	(2,10]	ILI	Southwest Europe	Northern
Belgium	2012-13	1	L	2449.11	Temperate	(2,10]	ILI	Southwest Europe	Northern
Belgium	2012-13	4	D	4.95	Temperate	(2,10]	ILI	Southwest Europe	Northern
Belgium	2012-13	4	R0	2.1294182409066	Temperate	(2,10]	ILI	Southwest Europe	Northern
Belgium	2012-13	2	S	63172	Temperate	(2,10]	ILI	Southwest Europe	Northern
Belgium	2012-13	2	L	2310.75	Temperate	(2,10]	ILI	Southwest Europe	Northern
Belgium	2012-13	3	S	64384	Temperate	(2,10]	ILI	Southwest Europe	Northern
Belgium	2012-13	4	Re	1.28966086342267	Temperate	(2,10]	ILI	Southwest Europe	Northern
Belgium	2013-14	5	R0	1.92604584158872	Temperate	(2,10]	ILI	Southwest Europe	Northern
Belgium	2013-14	2	Re	1.21126234763798	Temperate	(2,10]	ILI	Southwest Europe	Northern
Belgium	2013-14	4	Re	1.20958905343391	Temperate	(2,10]	ILI	Southwest Europe	Northern
Belgium	2013-14	1	S	62876	Temperate	(2,10]	ILI	Southwest Europe	Northern
Belgium	2013-14	1	R0	1.91375298113068	Temperate	(2,10]	ILI	Southwest Europe	Northern
Belgium	2013-14	2	S	63316	Temperate	(2,10]	ILI	Southwest Europe	Northern
Belgium	2013-14	5	Re	1.21367852661871	Temperate	(2,10]	ILI	Southwest Europe	Northern
Belgium	2013-14	3	R0	1.91146012067264	Temperate	(2,10]	ILI	Southwest Europe	Northern
Belgium	2013-14	1	Re	1.19975088140063	Temperate	(2,10]	ILI	Southwest Europe	Northern
Belgium	2013-14	1	D	4.47	Temperate	(2,10]	ILI	Southwest Europe	Northern
Belgium	2013-14	3	L	2401.32	Temperate	(2,10]	ILI	Southwest Europe	Northern
Belgium	2013-14	3	S	61768	Temperate	(2,10]	ILI	Southwest Europe	Northern
Belgium	2013-14	4	L	2286.63	Temperate	(2,10]	ILI	Southwest Europe	Northern
Belgium	2013-14	2	L	2286.83	Temperate	(2,10]	ILI	Southwest Europe	Northern
Belgium	2013-14	5	D	4.26	Temperate	(2,10]	ILI	Southwest Europe	Northern
Belgium	2013-14	2	D	4.22	Temperate	(2,10]	ILI	Southwest Europe	Northern
Belgium	2013-14	4	S	64662	Temperate	(2,10]	ILI	Southwest Europe	Northern
Belgium	2013-14	5	S	63498	Temperate	(2,10]	ILI	Southwest Europe	Northern
Belgium	2013-14	5	L	2358.82	Temperate	(2,10]	ILI	Southwest Europe	Northern
Belgium	2013-14	1	L	2335.8	Temperate	(2,10]	ILI	Southwest Europe	Northern
Belgium	2013-14	3	D	4.26	Temperate	(2,10]	ILI	Southwest Europe	Northern
Belgium	2013-14	4	D	4.69	Temperate	(2,10]	ILI	Southwest Europe	Northern
Belgium	2013-14	2	R0	1.93267012531389	Temperate	(2,10]	ILI	Southwest Europe	Northern
Belgium	2013-14	4	R0	1.87929440903907	Temperate	(2,10]	ILI	Southwest Europe	Northern
Belgium	2013-14	3	Re	1.17719182991745	Temperate	(2,10]	ILI	Southwest Europe	Northern
Belgium	2014-15	2	Re	1.38442710899017	Temperate	(2,10]	ILI	Southwest Europe	Northern
Belgium	2014-15	4	S	69491	Temperate	(2,10]	ILI	Southwest Europe	Northern
Belgium	2014-15	3	L	2528.1	Temperate	(2,10]	ILI	Southwest Europe	Northern
Belgium	2014-15	5	Re	1.41805169940633	Temperate	(2,10]	ILI	Southwest Europe	Northern
Belgium	2014-15	2	L	2151.04	Temperate	(2,10]	ILI	Southwest Europe	Northern
Belgium	2014-15	5	L	2127.28	Temperate	(2,10]	ILI	Southwest Europe	Northern
Belgium	2014-15	1	R0	2.17242156808587	Temperate	(2,10]	ILI	Southwest Europe	Northern
Belgium	2014-15	3	R0	2.07583778916897	Temperate	(2,10]	ILI	Southwest Europe	Northern
Belgium	2014-15	3	D	4.11	Temperate	(2,10]	ILI	Southwest Europe	Northern
Belgium	2014-15	5	S	67151	Temperate	(2,10]	ILI	Southwest Europe	Northern
Belgium	2014-15	4	R0	2.06617941127728	Temperate	(2,10]	ILI	Southwest Europe	Northern
Belgium	2014-15	5	D	4.36	Temperate	(2,10]	ILI	Southwest Europe	Northern
Belgium	2014-15	3	S	69814	Temperate	(2,10]	ILI	Southwest Europe	Northern
Belgium	2014-15	4	L	2045.62	Temperate	(2,10]	ILI	Southwest Europe	Northern
Belgium	2014-15	1	Re	1.42530406660546	Temperate	(2,10]	ILI	Southwest Europe	Northern
Belgium	2014-15	3	Re	1.38869396419826	Temperate	(2,10]	ILI	Southwest Europe	Northern
Belgium	2014-15	4	Re	1.39045609661316	Temperate	(2,10]	ILI	Southwest Europe	Northern
Belgium	2014-15	2	R0	2.08378805651911	Temperate	(2,10]	ILI	Southwest Europe	Northern
Belgium	2014-15	2	D	4.43	Temperate	(2,10]	ILI	Southwest Europe	Northern
Belgium	2014-15	1	L	2378.34	Temperate	(2,10]	ILI	Southwest Europe	Northern
Belgium	2014-15	2	S	68983	Temperate	(2,10]	ILI	Southwest Europe	Northern
Belgium	2014-15	1	D	4.23	Temperate	(2,10]	ILI	Southwest Europe	Northern
Belgium	2014-15	4	D	4.15	Temperate	(2,10]	ILI	Southwest Europe	Northern
Belgium	2014-15	5	R0	2.20139670176094	Temperate	(2,10]	ILI	Southwest Europe	Northern
Belgium	2014-15	1	S	67914	Temperate	(2,10]	ILI	Southwest Europe	Northern
Belgium	2015-16	3	S	63342	Temperate	(2,10]	ILI	Southwest Europe	Northern
Belgium	2015-16	2	R0	2.07296411369928	Temperate	(2,10]	ILI	Southwest Europe	Northern
Belgium	2015-16	2	Re	1.34294907141894	Temperate	(2,10]	ILI	Southwest Europe	Northern
Belgium	2015-16	3	D	4.71	Temperate	(2,10]	ILI	Southwest Europe	Northern
Belgium	2015-16	3	R0	2.09720508906212	Temperate	(2,10]	ILI	Southwest Europe	Northern
Belgium	2015-16	5	S	65874	Temperate	(2,10]	ILI	Southwest Europe	Northern
Belgium	2015-16	4	D	4.87	Temperate	(2,10]	ILI	Southwest Europe	Northern
Belgium	2015-16	2	L	2298.42	Temperate	(2,10]	ILI	Southwest Europe	Northern
Belgium	2015-16	5	R0	2.03821712191166	Temperate	(2,10]	ILI	Southwest Europe	Northern
Belgium	2015-16	3	L	2207.13	Temperate	(2,10]	ILI	Southwest Europe	Northern
Belgium	2015-16	4	Re	1.34547882556921	Temperate	(2,10]	ILI	Southwest Europe	Northern
Belgium	2015-16	4	S	66018	Temperate	(2,10]	ILI	Southwest Europe	Northern
Belgium	2015-16	1	D	4.77	Temperate	(2,10]	ILI	Southwest Europe	Northern
Belgium	2015-16	3	Re	1.32841164751373	Temperate	(2,10]	ILI	Southwest Europe	Northern
Belgium	2015-16	5	L	2395.93	Temperate	(2,10]	ILI	Southwest Europe	Northern
Belgium	2015-16	2	D	4.6	Temperate	(2,10]	ILI	Southwest Europe	Northern
Belgium	2015-16	5	D	4.79	Temperate	(2,10]	ILI	Southwest Europe	Northern
Belgium	2015-16	1	Re	1.32824453940975	Temperate	(2,10]	ILI	Southwest Europe	Northern
Belgium	2015-16	1	R0	2.10195208084973	Temperate	(2,10]	ILI	Southwest Europe	Northern
Belgium	2015-16	1	S	63191	Temperate	(2,10]	ILI	Southwest Europe	Northern
Belgium	2015-16	5	Re	1.34265514688809	Temperate	(2,10]	ILI	Southwest Europe	Northern
Belgium	2015-16	4	R0	2.03804844977007	Temperate	(2,10]	ILI	Southwest Europe	Northern
Belgium	2015-16	2	S	64784	Temperate	(2,10]	ILI	Southwest Europe	Northern
Belgium	2015-16	4	L	2298.64	Temperate	(2,10]	ILI	Southwest Europe	Northern
Belgium	2015-16	1	L	2295.81	Temperate	(2,10]	ILI	Southwest Europe	Northern
Belgium	2016-17	1	R0	2.08901928566871	Temperate	(2,10]	ILI	Southwest Europe	Northern
Belgium	2016-17	4	Re	1.31624609899924	Temperate	(2,10]	ILI	Southwest Europe	Northern
Belgium	2016-17	5	R0	2.08855157269319	Temperate	(2,10]	ILI	Southwest Europe	Northern
Belgium	2016-17	1	Re	1.3084572295786	Temperate	(2,10]	ILI	Southwest Europe	Northern
Belgium	2016-17	5	S	62788	Temperate	(2,10]	ILI	Southwest Europe	Northern
Belgium	2016-17	5	L	2210.9	Temperate	(2,10]	ILI	Southwest Europe	Northern
Belgium	2016-17	4	R0	2.05182556352181	Temperate	(2,10]	ILI	Southwest Europe	Northern
Belgium	2016-17	3	Re	1.32182942300868	Temperate	(2,10]	ILI	Southwest Europe	Northern
Belgium	2016-17	3	D	4.34	Temperate	(2,10]	ILI	Southwest Europe	Northern
Belgium	2016-17	2	L	2283.24	Temperate	(2,10]	ILI	Southwest Europe	Northern
Belgium	2016-17	2	D	4.6	Temperate	(2,10]	ILI	Southwest Europe	Northern
Belgium	2016-17	3	S	62891	Temperate	(2,10]	ILI	Southwest Europe	Northern
Belgium	2016-17	4	L	2338.84	Temperate	(2,10]	ILI	Southwest Europe	Northern
Belgium	2016-17	1	L	2232.55	Temperate	(2,10]	ILI	Southwest Europe	Northern
Belgium	2016-17	4	S	64150	Temperate	(2,10]	ILI	Southwest Europe	Northern
Belgium	2016-17	2	Re	1.32894204167496	Temperate	(2,10]	ILI	Southwest Europe	Northern
Belgium	2016-17	3	R0	2.10378542918095	Temperate	(2,10]	ILI	Southwest Europe	Northern
Belgium	2016-17	1	D	4.34	Temperate	(2,10]	ILI	Southwest Europe	Northern
Belgium	2016-17	3	L	2210.24	Temperate	(2,10]	ILI	Southwest Europe	Northern
Belgium	2016-17	5	Re	1.3113597614626	Temperate	(2,10]	ILI	Southwest Europe	Northern
Belgium	2016-17	5	D	4.47	Temperate	(2,10]	ILI	Southwest Europe	Northern
Belgium	2016-17	2	S	64218	Temperate	(2,10]	ILI	Southwest Europe	Northern
Belgium	2016-17	2	R0	2.07042242459526	Temperate	(2,10]	ILI	Southwest Europe	Northern
Belgium	2016-17	4	D	4.37	Temperate	(2,10]	ILI	Southwest Europe	Northern
Belgium	2016-17	1	S	62789	Temperate	(2,10]	ILI	Southwest Europe	Northern
Bulgaria	2010-11	4	R0	2.24018018847525	Temperate	(1,2]	ARI	Eastern Europe	Northern
Bulgaria	2010-11	2	L	2233.96	Temperate	(1,2]	ARI	Eastern Europe	Northern
Bulgaria	2010-11	5	R0	2.24826176060066	Temperate	(1,2]	ARI	Eastern Europe	Northern
Bulgaria	2010-11	3	L	2139.17	Temperate	(1,2]	ARI	Eastern Europe	Northern
Bulgaria	2010-11	1	S	68542	Temperate	(1,2]	ARI	Eastern Europe	Northern
Bulgaria	2010-11	2	S	70746	Temperate	(1,2]	ARI	Eastern Europe	Northern
Bulgaria	2010-11	3	S	72786	Temperate	(1,2]	ARI	Eastern Europe	Northern
Bulgaria	2010-11	4	S	68311	Temperate	(1,2]	ARI	Eastern Europe	Northern
Bulgaria	2010-11	2	D	5.85	Temperate	(1,2]	ARI	Eastern Europe	Northern
Bulgaria	2010-11	1	Re	1.53756066058742	Temperate	(1,2]	ARI	Eastern Europe	Northern
Bulgaria	2010-11	1	R0	2.24323868662634	Temperate	(1,2]	ARI	Eastern Europe	Northern
Bulgaria	2010-11	5	Re	1.56575693793512	Temperate	(1,2]	ARI	Eastern Europe	Northern
Bulgaria	2010-11	3	Re	1.5490989979014	Temperate	(1,2]	ARI	Eastern Europe	Northern
Bulgaria	2010-11	3	R0	2.12829252589977	Temperate	(1,2]	ARI	Eastern Europe	Northern
Bulgaria	2010-11	5	L	2208.26	Temperate	(1,2]	ARI	Eastern Europe	Northern
Bulgaria	2010-11	4	D	6.46	Temperate	(1,2]	ARI	Eastern Europe	Northern
Bulgaria	2010-11	4	Re	1.51440661101304	Temperate	(1,2]	ARI	Eastern Europe	Northern
Bulgaria	2010-11	1	L	2323.75	Temperate	(1,2]	ARI	Eastern Europe	Northern
Bulgaria	2010-11	3	D	6.65	Temperate	(1,2]	ARI	Eastern Europe	Northern
Bulgaria	2010-11	2	Re	1.48454509124706	Temperate	(1,2]	ARI	Eastern Europe	Northern
Bulgaria	2010-11	5	D	5.99	Temperate	(1,2]	ARI	Eastern Europe	Northern
Bulgaria	2010-11	4	L	2417.19	Temperate	(1,2]	ARI	Eastern Europe	Northern
Bulgaria	2010-11	1	D	6.82	Temperate	(1,2]	ARI	Eastern Europe	Northern
Bulgaria	2010-11	2	R0	2.09841558709618	Temperate	(1,2]	ARI	Eastern Europe	Northern
Bulgaria	2010-11	5	S	69643	Temperate	(1,2]	ARI	Eastern Europe	Northern
Bulgaria	2011-12	1	D	3.48	Temperate	(1,2]	ARI	Eastern Europe	Northern
Bulgaria	2011-12	2	D	4.18	Temperate	(1,2]	ARI	Eastern Europe	Northern
Bulgaria	2011-12	2	S	74601	Temperate	(1,2]	ARI	Eastern Europe	Northern
Bulgaria	2011-12	5	Re	1.84023481529571	Temperate	(1,2]	ARI	Eastern Europe	Northern
Bulgaria	2011-12	3	L	2316.9	Temperate	(1,2]	ARI	Eastern Europe	Northern
Bulgaria	2011-12	1	R0	2.42759557768631	Temperate	(1,2]	ARI	Eastern Europe	Northern
Bulgaria	2011-12	4	Re	1.97372197010697	Temperate	(1,2]	ARI	Eastern Europe	Northern
Bulgaria	2011-12	1	L	2070.43	Temperate	(1,2]	ARI	Eastern Europe	Northern
Bulgaria	2011-12	5	R0	2.37241493308543	Temperate	(1,2]	ARI	Eastern Europe	Northern
Bulgaria	2011-12	1	S	71124	Temperate	(1,2]	ARI	Eastern Europe	Northern
Bulgaria	2011-12	3	S	73059	Temperate	(1,2]	ARI	Eastern Europe	Northern
Bulgaria	2011-12	4	S	78084	Temperate	(1,2]	ARI	Eastern Europe	Northern
Bulgaria	2011-12	2	Re	1.81105313354514	Temperate	(1,2]	ARI	Eastern Europe	Northern
Bulgaria	2011-12	5	L	2428.1	Temperate	(1,2]	ARI	Eastern Europe	Northern
Bulgaria	2011-12	2	R0	2.42765262334974	Temperate	(1,2]	ARI	Eastern Europe	Northern
Bulgaria	2011-12	5	S	77568	Temperate	(1,2]	ARI	Eastern Europe	Northern
Bulgaria	2011-12	2	L	2054.73	Temperate	(1,2]	ARI	Eastern Europe	Northern
Bulgaria	2011-12	4	L	2665.72	Temperate	(1,2]	ARI	Eastern Europe	Northern
Bulgaria	2011-12	3	Re	1.63452878348476	Temperate	(1,2]	ARI	Eastern Europe	Northern
Bulgaria	2011-12	5	D	3.79	Temperate	(1,2]	ARI	Eastern Europe	Northern
Bulgaria	2011-12	4	D	4.16	Temperate	(1,2]	ARI	Eastern Europe	Northern
Bulgaria	2011-12	1	Re	1.72660307867361	Temperate	(1,2]	ARI	Eastern Europe	Northern
Bulgaria	2011-12	3	D	3.92	Temperate	(1,2]	ARI	Eastern Europe	Northern
Bulgaria	2011-12	3	R0	2.23727231892684	Temperate	(1,2]	ARI	Eastern Europe	Northern
Bulgaria	2011-12	4	R0	2.52769065379203	Temperate	(1,2]	ARI	Eastern Europe	Northern
Bulgaria	2012-13	3	R0	2.05681991804784	Temperate	(1,2]	ARI	Eastern Europe	Northern
Bulgaria	2012-13	5	Re	1.35820691608099	Temperate	(1,2]	ARI	Eastern Europe	Northern
Bulgaria	2012-13	4	L	2309.41	Temperate	(1,2]	ARI	Eastern Europe	Northern
Bulgaria	2012-13	1	L	2372.04	Temperate	(1,2]	ARI	Eastern Europe	Northern
Bulgaria	2012-13	5	D	5.54	Temperate	(1,2]	ARI	Eastern Europe	Northern
Bulgaria	2012-13	3	Re	1.29968393801525	Temperate	(1,2]	ARI	Eastern Europe	Northern
Bulgaria	2012-13	4	R0	2.15788464842004	Temperate	(1,2]	ARI	Eastern Europe	Northern
Bulgaria	2012-13	5	R0	2.1716717023456	Temperate	(1,2]	ARI	Eastern Europe	Northern
Bulgaria	2012-13	1	S	60268	Temperate	(1,2]	ARI	Eastern Europe	Northern
Bulgaria	2012-13	3	L	2510.84	Temperate	(1,2]	ARI	Eastern Europe	Northern
Bulgaria	2012-13	2	Re	1.36674066914862	Temperate	(1,2]	ARI	Eastern Europe	Northern
Bulgaria	2012-13	2	R0	2.11465012555487	Temperate	(1,2]	ARI	Eastern Europe	Northern
Bulgaria	2012-13	5	S	62542	Temperate	(1,2]	ARI	Eastern Europe	Northern
Bulgaria	2012-13	1	Re	1.30620772049032	Temperate	(1,2]	ARI	Eastern Europe	Northern
Bulgaria	2012-13	3	D	5.55	Temperate	(1,2]	ARI	Eastern Europe	Northern
Bulgaria	2012-13	1	D	5.76	Temperate	(1,2]	ARI	Eastern Europe	Northern
Bulgaria	2012-13	2	L	2424.89	Temperate	(1,2]	ARI	Eastern Europe	Northern
Bulgaria	2012-13	4	S	62700	Temperate	(1,2]	ARI	Eastern Europe	Northern
Bulgaria	2012-13	5	L	2205.44	Temperate	(1,2]	ARI	Eastern Europe	Northern
Bulgaria	2012-13	2	S	64632	Temperate	(1,2]	ARI	Eastern Europe	Northern
Bulgaria	2012-13	2	D	5.77	Temperate	(1,2]	ARI	Eastern Europe	Northern
Bulgaria	2012-13	4	D	5.66	Temperate	(1,2]	ARI	Eastern Europe	Northern
Bulgaria	2012-13	3	S	63189	Temperate	(1,2]	ARI	Eastern Europe	Northern
Bulgaria	2012-13	1	R0	2.16733211735966	Temperate	(1,2]	ARI	Eastern Europe	Northern
Bulgaria	2012-13	4	Re	1.35299367455937	Temperate	(1,2]	ARI	Eastern Europe	Northern
Bulgaria	2013-14	5	Re	1.35786567990229	Temperate	(1,2]	ARI	Eastern Europe	Northern
Bulgaria	2013-14	1	R0	2.19812681229724	Temperate	(1,2]	ARI	Eastern Europe	Northern
Bulgaria	2013-14	1	S	62057	Temperate	(1,2]	ARI	Eastern Europe	Northern
Bulgaria	2013-14	1	Re	1.3640915559073	Temperate	(1,2]	ARI	Eastern Europe	Northern
Bulgaria	2013-14	2	Re	1.37899849806087	Temperate	(1,2]	ARI	Eastern Europe	Northern
Bulgaria	2013-14	4	L	2207.97	Temperate	(1,2]	ARI	Eastern Europe	Northern
Bulgaria	2013-14	5	R0	2.14177775659283	Temperate	(1,2]	ARI	Eastern Europe	Northern
Bulgaria	2013-14	5	D	5.7	Temperate	(1,2]	ARI	Eastern Europe	Northern
Bulgaria	2013-14	1	L	2226.44	Temperate	(1,2]	ARI	Eastern Europe	Northern
Bulgaria	2013-14	2	L	2336.1	Temperate	(1,2]	ARI	Eastern Europe	Northern
Bulgaria	2013-14	4	Re	1.38517642272301	Temperate	(1,2]	ARI	Eastern Europe	Northern
Bulgaria	2013-14	5	S	63399	Temperate	(1,2]	ARI	Eastern Europe	Northern
Bulgaria	2013-14	5	L	2273	Temperate	(1,2]	ARI	Eastern Europe	Northern
Bulgaria	2013-14	2	R0	2.13602828120149	Temperate	(1,2]	ARI	Eastern Europe	Northern
Bulgaria	2013-14	3	Re	1.3658841700357	Temperate	(1,2]	ARI	Eastern Europe	Northern
Bulgaria	2013-14	4	S	64510	Temperate	(1,2]	ARI	Eastern Europe	Northern
Bulgaria	2013-14	2	S	64559	Temperate	(1,2]	ARI	Eastern Europe	Northern
Bulgaria	2013-14	3	D	6.07	Temperate	(1,2]	ARI	Eastern Europe	Northern
Bulgaria	2013-14	4	D	6.03	Temperate	(1,2]	ARI	Eastern Europe	Northern
Bulgaria	2013-14	3	R0	2.21932597292339	Temperate	(1,2]	ARI	Eastern Europe	Northern
Bulgaria	2013-14	3	L	2242.84	Temperate	(1,2]	ARI	Eastern Europe	Northern
Bulgaria	2013-14	4	R0	2.14722744182764	Temperate	(1,2]	ARI	Eastern Europe	Northern
Bulgaria	2013-14	1	D	5.76	Temperate	(1,2]	ARI	Eastern Europe	Northern
Bulgaria	2013-14	3	S	61545	Temperate	(1,2]	ARI	Eastern Europe	Northern
Bulgaria	2013-14	2	D	5.96	Temperate	(1,2]	ARI	Eastern Europe	Northern
Bulgaria	2014-15	2	Re	1.42539361166721	Temperate	(1,2]	ARI	Eastern Europe	Northern
Bulgaria	2014-15	2	L	1833.37	Temperate	(1,2]	ARI	Eastern Europe	Northern
Bulgaria	2014-15	2	R0	2.53836523073549	Temperate	(1,2]	ARI	Eastern Europe	Northern
Bulgaria	2014-15	1	L	2264.51	Temperate	(1,2]	ARI	Eastern Europe	Northern
Bulgaria	2014-15	3	R0	2.39595418847236	Temperate	(1,2]	ARI	Eastern Europe	Northern
Bulgaria	2014-15	5	S	67575	Temperate	(1,2]	ARI	Eastern Europe	Northern
Bulgaria	2014-15	5	Re	1.36877631450245	Temperate	(1,2]	ARI	Eastern Europe	Northern
Bulgaria	2014-15	5	L	2278.51	Temperate	(1,2]	ARI	Eastern Europe	Northern
Bulgaria	2014-15	1	Re	1.4257400080236	Temperate	(1,2]	ARI	Eastern Europe	Northern
Bulgaria	2014-15	3	L	2156.17	Temperate	(1,2]	ARI	Eastern Europe	Northern
Bulgaria	2014-15	4	L	1995.8	Temperate	(1,2]	ARI	Eastern Europe	Northern
Bulgaria	2014-15	4	R0	2.26824580412032	Temperate	(1,2]	ARI	Eastern Europe	Northern
Bulgaria	2014-15	1	D	3.26	Temperate	(1,2]	ARI	Eastern Europe	Northern
Bulgaria	2014-15	3	S	64119	Temperate	(1,2]	ARI	Eastern Europe	Northern
Bulgaria	2014-15	2	S	64041	Temperate	(1,2]	ARI	Eastern Europe	Northern
Bulgaria	2014-15	1	R0	2.35979345232149	Temperate	(1,2]	ARI	Eastern Europe	Northern
Bulgaria	2014-15	3	Re	1.34748463559686	Temperate	(1,2]	ARI	Eastern Europe	Northern
Bulgaria	2014-15	1	S	67090	Temperate	(1,2]	ARI	Eastern Europe	Northern
Bulgaria	2014-15	4	S	65857	Temperate	(1,2]	ARI	Eastern Europe	Northern
Bulgaria	2014-15	3	D	2.7	Temperate	(1,2]	ARI	Eastern Europe	Northern
Bulgaria	2014-15	4	Re	1.45727988177318	Temperate	(1,2]	ARI	Eastern Europe	Northern
Bulgaria	2014-15	4	D	2.35	Temperate	(1,2]	ARI	Eastern Europe	Northern
Bulgaria	2014-15	5	D	2.77	Temperate	(1,2]	ARI	Eastern Europe	Northern
Bulgaria	2014-15	2	D	2.47	Temperate	(1,2]	ARI	Eastern Europe	Northern
Bulgaria	2014-15	5	R0	2.29360285951682	Temperate	(1,2]	ARI	Eastern Europe	Northern
Bulgaria	2015-16	4	D	5.92	Temperate	(1,2]	ARI	Eastern Europe	Northern
Bulgaria	2015-16	2	R0	2.09353163016154	Temperate	(1,2]	ARI	Eastern Europe	Northern
Bulgaria	2015-16	1	D	5.98	Temperate	(1,2]	ARI	Eastern Europe	Northern
Bulgaria	2015-16	2	L	2421.67	Temperate	(1,2]	ARI	Eastern Europe	Northern
Bulgaria	2015-16	3	D	5.71	Temperate	(1,2]	ARI	Eastern Europe	Northern
Bulgaria	2015-16	5	R0	2.13760062654297	Temperate	(1,2]	ARI	Eastern Europe	Northern
Bulgaria	2015-16	2	S	61297	Temperate	(1,2]	ARI	Eastern Europe	Northern
Bulgaria	2015-16	3	L	2486.4	Temperate	(1,2]	ARI	Eastern Europe	Northern
Bulgaria	2015-16	3	S	62676	Temperate	(1,2]	ARI	Eastern Europe	Northern
Bulgaria	2015-16	1	Re	1.27200397180638	Temperate	(1,2]	ARI	Eastern Europe	Northern
Bulgaria	2015-16	2	D	5.88	Temperate	(1,2]	ARI	Eastern Europe	Northern
Bulgaria	2015-16	4	S	61853	Temperate	(1,2]	ARI	Eastern Europe	Northern
Bulgaria	2015-16	3	R0	2.05486953341826	Temperate	(1,2]	ARI	Eastern Europe	Northern
Bulgaria	2015-16	4	L	2402.7	Temperate	(1,2]	ARI	Eastern Europe	Northern
Bulgaria	2015-16	5	S	60729	Temperate	(1,2]	ARI	Eastern Europe	Northern
Bulgaria	2015-16	4	Re	1.28822345993746	Temperate	(1,2]	ARI	Eastern Europe	Northern
Bulgaria	2015-16	2	Re	1.2765727821236	Temperate	(1,2]	ARI	Eastern Europe	Northern
Bulgaria	2015-16	5	D	5.65	Temperate	(1,2]	ARI	Eastern Europe	Northern
Bulgaria	2015-16	1	S	61232	Temperate	(1,2]	ARI	Eastern Europe	Northern
Bulgaria	2015-16	3	Re	1.28791002876523	Temperate	(1,2]	ARI	Eastern Europe	Northern
Bulgaria	2015-16	4	R0	2.08271783088525	Temperate	(1,2]	ARI	Eastern Europe	Northern
Bulgaria	2015-16	5	Re	1.29478745150961	Temperate	(1,2]	ARI	Eastern Europe	Northern
Bulgaria	2015-16	1	L	2252.27	Temperate	(1,2]	ARI	Eastern Europe	Northern
Bulgaria	2015-16	1	R0	2.08109023233268	Temperate	(1,2]	ARI	Eastern Europe	Northern
Bulgaria	2015-16	5	L	2213.39	Temperate	(1,2]	ARI	Eastern Europe	Northern
Bulgaria	2016-17	1	Re	1.28278466070352	Temperate	(1,2]	ARI	Eastern Europe	Northern
Bulgaria	2016-17	5	L	2093.04	Temperate	(1,2]	ARI	Eastern Europe	Northern
Bulgaria	2016-17	3	Re	1.26100130378094	Temperate	(1,2]	ARI	Eastern Europe	Northern
Bulgaria	2016-17	4	Re	1.34607692545697	Temperate	(1,2]	ARI	Eastern Europe	Northern
Bulgaria	2016-17	2	Re	1.32855286953281	Temperate	(1,2]	ARI	Eastern Europe	Northern
Bulgaria	2016-17	3	D	4.47	Temperate	(1,2]	ARI	Eastern Europe	Northern
Bulgaria	2016-17	1	R0	2.02051515357787	Temperate	(1,2]	ARI	Eastern Europe	Northern
Bulgaria	2016-17	3	S	63575	Temperate	(1,2]	ARI	Eastern Europe	Northern
Bulgaria	2016-17	5	S	65551	Temperate	(1,2]	ARI	Eastern Europe	Northern
Bulgaria	2016-17	3	R0	2.00050973090862	Temperate	(1,2]	ARI	Eastern Europe	Northern
Bulgaria	2016-17	1	L	2117.23	Temperate	(1,2]	ARI	Eastern Europe	Northern
Bulgaria	2016-17	1	D	4.7	Temperate	(1,2]	ARI	Eastern Europe	Northern
Bulgaria	2016-17	2	D	4.65	Temperate	(1,2]	ARI	Eastern Europe	Northern
Bulgaria	2016-17	4	R0	2.02074208556433	Temperate	(1,2]	ARI	Eastern Europe	Northern
Bulgaria	2016-17	3	L	2244.21	Temperate	(1,2]	ARI	Eastern Europe	Northern
Bulgaria	2016-17	4	S	66613	Temperate	(1,2]	ARI	Eastern Europe	Northern
Bulgaria	2016-17	4	L	2176.18	Temperate	(1,2]	ARI	Eastern Europe	Northern
Bulgaria	2016-17	4	D	4.82	Temperate	(1,2]	ARI	Eastern Europe	Northern
Bulgaria	2016-17	5	Re	1.2823439993208	Temperate	(1,2]	ARI	Eastern Europe	Northern
Bulgaria	2016-17	2	R0	2.07553955558945	Temperate	(1,2]	ARI	Eastern Europe	Northern
Bulgaria	2016-17	1	S	64662	Temperate	(1,2]	ARI	Eastern Europe	Northern
Bulgaria	2016-17	2	L	2101.61	Temperate	(1,2]	ARI	Eastern Europe	Northern
Bulgaria	2016-17	5	D	4.21	Temperate	(1,2]	ARI	Eastern Europe	Northern
Bulgaria	2016-17	2	S	64010	Temperate	(1,2]	ARI	Eastern Europe	Northern
Bulgaria	2016-17	5	R0	1.95625390813382	Temperate	(1,2]	ARI	Eastern Europe	Northern
Canada	2010-11	2	L	2250.65	Temperate	(100,300]	ILI	Northern Hemipshere (non-Europe)	Northern
Canada	2010-11	3	L	2253.64	Temperate	(100,300]	ILI	Northern Hemipshere (non-Europe)	Northern
Canada	2010-11	4	R0	2.4739509381979	Temperate	(100,300]	ILI	Northern Hemipshere (non-Europe)	Northern
Canada	2010-11	5	R0	2.44101827537761	Temperate	(100,300]	ILI	Northern Hemipshere (non-Europe)	Northern
Canada	2010-11	2	D	4.55	Temperate	(100,300]	ILI	Northern Hemipshere (non-Europe)	Northern
Canada	2010-11	1	D	4.67	Temperate	(100,300]	ILI	Northern Hemipshere (non-Europe)	Northern
Canada	2010-11	5	S	59607	Temperate	(100,300]	ILI	Northern Hemipshere (non-Europe)	Northern
Canada	2010-11	1	S	59090	Temperate	(100,300]	ILI	Northern Hemipshere (non-Europe)	Northern
Canada	2010-11	4	S	59185	Temperate	(100,300]	ILI	Northern Hemipshere (non-Europe)	Northern
Canada	2010-11	1	Re	1.33037318847229	Temperate	(100,300]	ILI	Northern Hemipshere (non-Europe)	Northern
Canada	2010-11	2	S	59382	Temperate	(100,300]	ILI	Northern Hemipshere (non-Europe)	Northern
Canada	2010-11	1	R0	2.4939509381979	Temperate	(100,300]	ILI	Northern Hemipshere (non-Europe)	Northern
Canada	2010-11	3	S	59884	Temperate	(100,300]	ILI	Northern Hemipshere (non-Europe)	Northern
Canada	2010-11	3	Re	1.31217031849589	Temperate	(100,300]	ILI	Northern Hemipshere (non-Europe)	Northern
Canada	2010-11	4	Re	1.3085716092504	Temperate	(100,300]	ILI	Northern Hemipshere (non-Europe)	Northern
Canada	2010-11	4	L	2209.07	Temperate	(100,300]	ILI	Northern Hemipshere (non-Europe)	Northern
Canada	2010-11	2	R0	2.37091254742919	Temperate	(100,300]	ILI	Northern Hemipshere (non-Europe)	Northern
Canada	2010-11	4	D	4.53	Temperate	(100,300]	ILI	Northern Hemipshere (non-Europe)	Northern
Canada	2010-11	5	Re	1.32330041726495	Temperate	(100,300]	ILI	Northern Hemipshere (non-Europe)	Northern
Canada	2010-11	5	D	4.66	Temperate	(100,300]	ILI	Northern Hemipshere (non-Europe)	Northern
Canada	2010-11	3	D	4.44	Temperate	(100,300]	ILI	Northern Hemipshere (non-Europe)	Northern
Canada	2010-11	3	R0	2.42819134050573	Temperate	(100,300]	ILI	Northern Hemipshere (non-Europe)	Northern
Canada	2010-11	5	L	2312.57	Temperate	(100,300]	ILI	Northern Hemipshere (non-Europe)	Northern
Canada	2010-11	2	Re	1.32605138777715	Temperate	(100,300]	ILI	Northern Hemipshere (non-Europe)	Northern
Canada	2010-11	1	L	2230.62	Temperate	(100,300]	ILI	Northern Hemipshere (non-Europe)	Northern
Canada	2011-12	4	D	4.74	Temperate	(100,300]	ILI	Northern Hemipshere (non-Europe)	Northern
Canada	2011-12	2	D	4.55	Temperate	(100,300]	ILI	Northern Hemipshere (non-Europe)	Northern
Canada	2011-12	3	Re	1.19795527274532	Temperate	(100,300]	ILI	Northern Hemipshere (non-Europe)	Northern
Canada	2011-12	1	R0	2.25318934752498	Temperate	(100,300]	ILI	Northern Hemipshere (non-Europe)	Northern
Canada	2011-12	4	Re	1.23706163667323	Temperate	(100,300]	ILI	Northern Hemipshere (non-Europe)	Northern
Canada	2011-12	5	D	4.59	Temperate	(100,300]	ILI	Northern Hemipshere (non-Europe)	Northern
Canada	2011-12	3	L	2269.43	Temperate	(100,300]	ILI	Northern Hemipshere (non-Europe)	Northern
Canada	2011-12	1	L	2322.67	Temperate	(100,300]	ILI	Northern Hemipshere (non-Europe)	Northern
Canada	2011-12	3	D	4.56	Temperate	(100,300]	ILI	Northern Hemipshere (non-Europe)	Northern
Canada	2011-12	5	Re	1.2004591383385	Temperate	(100,300]	ILI	Northern Hemipshere (non-Europe)	Northern
Canada	2011-12	1	D	4.48	Temperate	(100,300]	ILI	Northern Hemipshere (non-Europe)	Northern
Canada	2011-12	2	L	2277.74	Temperate	(100,300]	ILI	Northern Hemipshere (non-Europe)	Northern
Canada	2011-12	1	S	57797	Temperate	(100,300]	ILI	Northern Hemipshere (non-Europe)	Northern
Canada	2011-12	5	L	2455.95	Temperate	(100,300]	ILI	Northern Hemipshere (non-Europe)	Northern
Canada	2011-12	4	L	2216.85	Temperate	(100,300]	ILI	Northern Hemipshere (non-Europe)	Northern
Canada	2011-12	2	Re	1.186076947586	Temperate	(100,300]	ILI	Northern Hemipshere (non-Europe)	Northern
Canada	2011-12	4	R0	2.08786774122064	Temperate	(100,300]	ILI	Northern Hemipshere (non-Europe)	Northern
Canada	2011-12	5	R0	2.23009314199981	Temperate	(100,300]	ILI	Northern Hemipshere (non-Europe)	Northern
Canada	2011-12	1	Re	1.19939522158102	Temperate	(100,300]	ILI	Northern Hemipshere (non-Europe)	Northern
Canada	2011-12	4	S	60120	Temperate	(100,300]	ILI	Northern Hemipshere (non-Europe)	Northern
Canada	2011-12	5	S	57718	Temperate	(100,300]	ILI	Northern Hemipshere (non-Europe)	Northern
Canada	2011-12	2	R0	2.18044883371205	Temperate	(100,300]	ILI	Northern Hemipshere (non-Europe)	Northern
Canada	2011-12	3	R0	2.08065039729283	Temperate	(100,300]	ILI	Northern Hemipshere (non-Europe)	Northern
Canada	2011-12	2	S	58915	Temperate	(100,300]	ILI	Northern Hemipshere (non-Europe)	Northern
Canada	2011-12	3	S	58850	Temperate	(100,300]	ILI	Northern Hemipshere (non-Europe)	Northern
Canada	2012-13	1	S	60349	Temperate	(100,300]	ILI	Northern Hemipshere (non-Europe)	Northern
Canada	2012-13	5	D	6.7	Temperate	(100,300]	ILI	Northern Hemipshere (non-Europe)	Northern
Canada	2012-13	2	Re	1.34495878331591	Temperate	(100,300]	ILI	Northern Hemipshere (non-Europe)	Northern
Canada	2012-13	5	L	2246.03	Temperate	(100,300]	ILI	Northern Hemipshere (non-Europe)	Northern
Canada	2012-13	3	L	2059.89	Temperate	(100,300]	ILI	Northern Hemipshere (non-Europe)	Northern
Canada	2012-13	4	L	2224.42	Temperate	(100,300]	ILI	Northern Hemipshere (non-Europe)	Northern
Canada	2012-13	1	Re	1.32362195550145	Temperate	(100,300]	ILI	Northern Hemipshere (non-Europe)	Northern
Canada	2012-13	2	R0	2.4547971003594	Temperate	(100,300]	ILI	Northern Hemipshere (non-Europe)	Northern
Canada	2012-13	4	R0	2.41313794849424	Temperate	(100,300]	ILI	Northern Hemipshere (non-Europe)	Northern
Canada	2012-13	1	R0	2.44201681764779	Temperate	(100,300]	ILI	Northern Hemipshere (non-Europe)	Northern
Canada	2012-13	5	Re	1.32153033794486	Temperate	(100,300]	ILI	Northern Hemipshere (non-Europe)	Northern
Canada	2012-13	2	S	59468	Temperate	(100,300]	ILI	Northern Hemipshere (non-Europe)	Northern
Canada	2012-13	1	L	2123.71	Temperate	(100,300]	ILI	Northern Hemipshere (non-Europe)	Northern
Canada	2012-13	5	R0	2.41896752442682	Temperate	(100,300]	ILI	Northern Hemipshere (non-Europe)	Northern
Canada	2012-13	2	L	2204.39	Temperate	(100,300]	ILI	Northern Hemipshere (non-Europe)	Northern
Canada	2012-13	3	D	6.54	Temperate	(100,300]	ILI	Northern Hemipshere (non-Europe)	Northern
Canada	2012-13	4	S	61132	Temperate	(100,300]	ILI	Northern Hemipshere (non-Europe)	Northern
Canada	2012-13	1	D	6.87	Temperate	(100,300]	ILI	Northern Hemipshere (non-Europe)	Northern
Canada	2012-13	4	D	6.79	Temperate	(100,300]	ILI	Northern Hemipshere (non-Europe)	Northern
Canada	2012-13	4	Re	1.32329245681579	Temperate	(100,300]	ILI	Northern Hemipshere (non-Europe)	Northern
Canada	2012-13	2	D	6.72	Temperate	(100,300]	ILI	Northern Hemipshere (non-Europe)	Northern
Canada	2012-13	5	S	58208	Temperate	(100,300]	ILI	Northern Hemipshere (non-Europe)	Northern
Canada	2012-13	3	Re	1.32526466057242	Temperate	(100,300]	ILI	Northern Hemipshere (non-Europe)	Northern
Canada	2012-13	3	S	58089	Temperate	(100,300]	ILI	Northern Hemipshere (non-Europe)	Northern
Canada	2012-13	3	R0	2.48367596951295	Temperate	(100,300]	ILI	Northern Hemipshere (non-Europe)	Northern
Canada	2013-14	2	S	57551	Temperate	(100,300]	ILI	Northern Hemipshere (non-Europe)	Northern
Canada	2013-14	1	R0	2.2961046216183	Temperate	(100,300]	ILI	Northern Hemipshere (non-Europe)	Northern
Canada	2013-14	1	S	57960	Temperate	(100,300]	ILI	Northern Hemipshere (non-Europe)	Northern
Canada	2013-14	4	L	2141.04	Temperate	(100,300]	ILI	Northern Hemipshere (non-Europe)	Northern
Canada	2013-14	2	L	2232.6	Temperate	(100,300]	ILI	Northern Hemipshere (non-Europe)	Northern
Canada	2013-14	1	Re	1.32827356255997	Temperate	(100,300]	ILI	Northern Hemipshere (non-Europe)	Northern
Canada	2013-14	5	D	4.77	Temperate	(100,300]	ILI	Northern Hemipshere (non-Europe)	Northern
Canada	2013-14	3	L	2241.99	Temperate	(100,300]	ILI	Northern Hemipshere (non-Europe)	Northern
Canada	2013-14	5	L	2213.11	Temperate	(100,300]	ILI	Northern Hemipshere (non-Europe)	Northern
Canada	2013-14	4	Re	1.30622518684166	Temperate	(100,300]	ILI	Northern Hemipshere (non-Europe)	Northern
Canada	2013-14	3	R0	2.28987251108474	Temperate	(100,300]	ILI	Northern Hemipshere (non-Europe)	Northern
Canada	2013-14	3	Re	1.2967777017524	Temperate	(100,300]	ILI	Northern Hemipshere (non-Europe)	Northern
Canada	2013-14	1	D	4.76	Temperate	(100,300]	ILI	Northern Hemipshere (non-Europe)	Northern
Canada	2013-14	2	Re	1.32795628483574	Temperate	(100,300]	ILI	Northern Hemipshere (non-Europe)	Northern
Canada	2013-14	4	R0	2.33233673215187	Temperate	(100,300]	ILI	Northern Hemipshere (non-Europe)	Northern
Canada	2013-14	5	Re	1.30650374120222	Temperate	(100,300]	ILI	Northern Hemipshere (non-Europe)	Northern
Canada	2013-14	1	L	2186.35	Temperate	(100,300]	ILI	Northern Hemipshere (non-Europe)	Northern
Canada	2013-14	3	D	4.68	Temperate	(100,300]	ILI	Northern Hemipshere (non-Europe)	Northern
Canada	2013-14	3	S	58977	Temperate	(100,300]	ILI	Northern Hemipshere (non-Europe)	Northern
Canada	2013-14	5	R0	2.27987251108474	Temperate	(100,300]	ILI	Northern Hemipshere (non-Europe)	Northern
Canada	2013-14	4	D	4.66	Temperate	(100,300]	ILI	Northern Hemipshere (non-Europe)	Northern
Canada	2013-14	2	R0	2.40349728481971	Temperate	(100,300]	ILI	Northern Hemipshere (non-Europe)	Northern
Canada	2013-14	5	S	60341	Temperate	(100,300]	ILI	Northern Hemipshere (non-Europe)	Northern
Canada	2013-14	2	D	4.83	Temperate	(100,300]	ILI	Northern Hemipshere (non-Europe)	Northern
Canada	2013-14	4	S	57796	Temperate	(100,300]	ILI	Northern Hemipshere (non-Europe)	Northern
Canada	2015-16	2	R0	2.42423179515324	Temperate	(100,300]	ILI	Northern Hemipshere (non-Europe)	Northern
Canada	2015-16	2	D	3.13	Temperate	(100,300]	ILI	Northern Hemipshere (non-Europe)	Northern
Canada	2015-16	1	D	2.88	Temperate	(100,300]	ILI	Northern Hemipshere (non-Europe)	Northern
Canada	2015-16	3	L	2294.4	Temperate	(100,300]	ILI	Northern Hemipshere (non-Europe)	Northern
Canada	2015-16	2	Re	1.47141173038621	Temperate	(100,300]	ILI	Northern Hemipshere (non-Europe)	Northern
Canada	2015-16	5	R0	2.36912209923337	Temperate	(100,300]	ILI	Northern Hemipshere (non-Europe)	Northern
Canada	2015-16	1	Re	1.53172063197311	Temperate	(100,300]	ILI	Northern Hemipshere (non-Europe)	Northern
Canada	2015-16	3	Re	1.56433201649243	Temperate	(100,300]	ILI	Northern Hemipshere (non-Europe)	Northern
Canada	2015-16	5	D	2.96	Temperate	(100,300]	ILI	Northern Hemipshere (non-Europe)	Northern
Canada	2015-16	1	S	61085	Temperate	(100,300]	ILI	Northern Hemipshere (non-Europe)	Northern
Canada	2015-16	4	S	60179	Temperate	(100,300]	ILI	Northern Hemipshere (non-Europe)	Northern
Canada	2015-16	4	D	3.21	Temperate	(100,300]	ILI	Northern Hemipshere (non-Europe)	Northern
Canada	2015-16	2	L	2238.45	Temperate	(100,300]	ILI	Northern Hemipshere (non-Europe)	Northern
Canada	2015-16	4	R0	2.46416911177046	Temperate	(100,300]	ILI	Northern Hemipshere (non-Europe)	Northern
Canada	2015-16	4	L	2391.93	Temperate	(100,300]	ILI	Northern Hemipshere (non-Europe)	Northern
Canada	2015-16	5	L	2368.6	Temperate	(100,300]	ILI	Northern Hemipshere (non-Europe)	Northern
Canada	2015-16	3	S	63785	Temperate	(100,300]	ILI	Northern Hemipshere (non-Europe)	Northern
Canada	2015-16	5	Re	1.45321949566975	Temperate	(100,300]	ILI	Northern Hemipshere (non-Europe)	Northern
Canada	2015-16	3	R0	2.45250766871902	Temperate	(100,300]	ILI	Northern Hemipshere (non-Europe)	Northern
Canada	2015-16	2	S	60696	Temperate	(100,300]	ILI	Northern Hemipshere (non-Europe)	Northern
Canada	2015-16	1	R0	2.50752333956472	Temperate	(100,300]	ILI	Northern Hemipshere (non-Europe)	Northern
Canada	2015-16	5	S	61340	Temperate	(100,300]	ILI	Northern Hemipshere (non-Europe)	Northern
Canada	2015-16	4	Re	1.45351479226892	Temperate	(100,300]	ILI	Northern Hemipshere (non-Europe)	Northern
Canada	2015-16	3	D	3.8	Temperate	(100,300]	ILI	Northern Hemipshere (non-Europe)	Northern
Canada	2015-16	1	L	2323.31	Temperate	(100,300]	ILI	Northern Hemipshere (non-Europe)	Northern
Chile	2015-16	5	D	4.07	Temperate	(20,50]	ILI	Southern Hemisphere	Southern
Chile	2015-16	2	S	60078	Temperate	(20,50]	ILI	Southern Hemisphere	Southern
Chile	2015-16	3	S	61550	Temperate	(20,50]	ILI	Southern Hemisphere	Southern
Chile	2015-16	5	Re	1.211901202763	Temperate	(20,50]	ILI	Southern Hemisphere	Southern
Chile	2015-16	4	D	4.12	Temperate	(20,50]	ILI	Southern Hemisphere	Southern
Chile	2015-16	5	R0	1.9715648583237	Temperate	(20,50]	ILI	Southern Hemisphere	Southern
Chile	2015-16	2	R0	2.03631537876062	Temperate	(20,50]	ILI	Southern Hemisphere	Southern
Chile	2015-16	1	D	4.02	Temperate	(20,50]	ILI	Southern Hemisphere	Southern
Chile	2015-16	1	R0	1.94685271935803	Temperate	(20,50]	ILI	Southern Hemisphere	Southern
Chile	2015-16	3	Re	1.21658748219601	Temperate	(20,50]	ILI	Southern Hemisphere	Southern
Chile	2015-16	3	D	4.41	Temperate	(20,50]	ILI	Southern Hemisphere	Southern
Chile	2015-16	5	S	61469	Temperate	(20,50]	ILI	Southern Hemisphere	Southern
Chile	2015-16	4	S	62928	Temperate	(20,50]	ILI	Southern Hemisphere	Southern
Chile	2015-16	3	R0	1.97658404905932	Temperate	(20,50]	ILI	Southern Hemisphere	Southern
Chile	2015-16	4	R0	1.94669919347305	Temperate	(20,50]	ILI	Southern Hemisphere	Southern
Chile	2015-16	4	Re	1.22501886846872	Temperate	(20,50]	ILI	Southern Hemisphere	Southern
Chile	2015-16	1	S	62408	Temperate	(20,50]	ILI	Southern Hemisphere	Southern
Chile	2015-16	2	Re	1.2233775532518	Temperate	(20,50]	ILI	Southern Hemisphere	Southern
Chile	2015-16	1	L	2253.18	Temperate	(20,50]	ILI	Southern Hemisphere	Southern
Chile	2015-16	2	D	4.16	Temperate	(20,50]	ILI	Southern Hemisphere	Southern
Chile	2015-16	2	L	2632.76	Temperate	(20,50]	ILI	Southern Hemisphere	Southern
Chile	2015-16	4	L	2338.46	Temperate	(20,50]	ILI	Southern Hemisphere	Southern
Chile	2015-16	5	L	2307.66	Temperate	(20,50]	ILI	Southern Hemisphere	Southern
Chile	2015-16	1	Re	1.21499184509696	Temperate	(20,50]	ILI	Southern Hemisphere	Southern
Chile	2015-16	3	L	2530.13	Temperate	(20,50]	ILI	Southern Hemisphere	Southern
Chile	2016-17	5	L	2240.81	Temperate	(20,50]	ILI	Southern Hemisphere	Southern
Chile	2016-17	2	L	2081.11	Temperate	(20,50]	ILI	Southern Hemisphere	Southern
Chile	2016-17	4	R0	1.97266362258822	Temperate	(20,50]	ILI	Southern Hemisphere	Southern
Chile	2016-17	4	S	59834	Temperate	(20,50]	ILI	Southern Hemisphere	Southern
Chile	2016-17	5	D	4.27	Temperate	(20,50]	ILI	Southern Hemisphere	Southern
Chile	2016-17	5	Re	1.16343094048054	Temperate	(20,50]	ILI	Southern Hemisphere	Southern
Chile	2016-17	5	S	61164	Temperate	(20,50]	ILI	Southern Hemisphere	Southern
Chile	2016-17	3	S	60173	Temperate	(20,50]	ILI	Southern Hemisphere	Southern
Chile	2016-17	1	S	58980	Temperate	(20,50]	ILI	Southern Hemisphere	Southern
Chile	2016-17	1	L	2245.7	Temperate	(20,50]	ILI	Southern Hemisphere	Southern
Chile	2016-17	3	L	2292.05	Temperate	(20,50]	ILI	Southern Hemisphere	Southern
Chile	2016-17	3	R0	1.95266362258822	Temperate	(20,50]	ILI	Southern Hemisphere	Southern
Chile	2016-17	2	R0	2.00804894439433	Temperate	(20,50]	ILI	Southern Hemisphere	Southern
Chile	2016-17	5	R0	1.90214986018007	Temperate	(20,50]	ILI	Southern Hemisphere	Southern
Chile	2016-17	4	Re	1.15594142956424	Temperate	(20,50]	ILI	Southern Hemisphere	Southern
Chile	2016-17	4	D	4.24	Temperate	(20,50]	ILI	Southern Hemisphere	Southern
Chile	2016-17	1	D	4.24	Temperate	(20,50]	ILI	Southern Hemisphere	Southern
Chile	2016-17	2	D	4.27	Temperate	(20,50]	ILI	Southern Hemisphere	Southern
Chile	2016-17	3	D	4.25	Temperate	(20,50]	ILI	Southern Hemisphere	Southern
Chile	2016-17	2	S	59379	Temperate	(20,50]	ILI	Southern Hemisphere	Southern
Chile	2016-17	4	L	2192.2	Temperate	(20,50]	ILI	Southern Hemisphere	Southern
Chile	2016-17	1	R0	2.01813457146235	Temperate	(20,50]	ILI	Southern Hemisphere	Southern
Chile	2016-17	3	Re	1.17321888435968	Temperate	(20,50]	ILI	Southern Hemisphere	Southern
Chile	2016-17	1	Re	1.16777338843098	Temperate	(20,50]	ILI	Southern Hemisphere	Southern
Chile	2016-17	2	Re	1.16091333622269	Temperate	(20,50]	ILI	Southern Hemisphere	Southern
Croatia	2010-11	1	D	4.8	Temperate	(1,2]	ILI	Southwest Europe	Northern
Croatia	2010-11	1	R0	2.18938613275989	Temperate	(1,2]	ILI	Southwest Europe	Northern
Croatia	2010-11	1	S	65906	Temperate	(1,2]	ILI	Southwest Europe	Northern
Croatia	2010-11	5	R0	2.09534422211369	Temperate	(1,2]	ILI	Southwest Europe	Northern
Croatia	2010-11	4	S	67834	Temperate	(1,2]	ILI	Southwest Europe	Northern
Croatia	2010-11	5	S	66354	Temperate	(1,2]	ILI	Southwest Europe	Northern
Croatia	2010-11	2	D	4.36	Temperate	(1,2]	ILI	Southwest Europe	Northern
Croatia	2010-11	3	S	66550	Temperate	(1,2]	ILI	Southwest Europe	Northern
Croatia	2010-11	1	Re	1.44293682465674	Temperate	(1,2]	ILI	Southwest Europe	Northern
Croatia	2010-11	3	L	2086.29	Temperate	(1,2]	ILI	Southwest Europe	Northern
Croatia	2010-11	2	S	67014	Temperate	(1,2]	ILI	Southwest Europe	Northern
Croatia	2010-11	2	Re	1.50118877150835	Temperate	(1,2]	ILI	Southwest Europe	Northern
Croatia	2010-11	5	D	5.06	Temperate	(1,2]	ILI	Southwest Europe	Northern
Croatia	2010-11	3	Re	1.40555486795626	Temperate	(1,2]	ILI	Southwest Europe	Northern
Croatia	2010-11	4	D	4.73	Temperate	(1,2]	ILI	Southwest Europe	Northern
Croatia	2010-11	4	Re	1.45077422435172	Temperate	(1,2]	ILI	Southwest Europe	Northern
Croatia	2010-11	3	D	4.93	Temperate	(1,2]	ILI	Southwest Europe	Northern
Croatia	2010-11	1	L	2144.48	Temperate	(1,2]	ILI	Southwest Europe	Northern
Croatia	2010-11	4	L	2319.42	Temperate	(1,2]	ILI	Southwest Europe	Northern
Croatia	2010-11	2	R0	2.24011217284202	Temperate	(1,2]	ILI	Southwest Europe	Northern
Croatia	2010-11	5	L	2328.17	Temperate	(1,2]	ILI	Southwest Europe	Northern
Croatia	2010-11	4	R0	2.13871248098553	Temperate	(1,2]	ILI	Southwest Europe	Northern
Croatia	2010-11	3	R0	2.11202835154961	Temperate	(1,2]	ILI	Southwest Europe	Northern
Croatia	2010-11	2	L	2218.98	Temperate	(1,2]	ILI	Southwest Europe	Northern
Croatia	2010-11	5	Re	1.39034470514132	Temperate	(1,2]	ILI	Southwest Europe	Northern
Croatia	2011-12	2	Re	1.35127174984846	Temperate	(1,2]	ILI	Southwest Europe	Northern
Croatia	2011-12	4	Re	1.467361320071	Temperate	(1,2]	ILI	Southwest Europe	Northern
Croatia	2011-12	4	R0	2.06066919457223	Temperate	(1,2]	ILI	Southwest Europe	Northern
Croatia	2011-12	3	L	2436.9	Temperate	(1,2]	ILI	Southwest Europe	Northern
Croatia	2011-12	1	D	3.8	Temperate	(1,2]	ILI	Southwest Europe	Northern
Croatia	2011-12	1	Re	1.37755218291265	Temperate	(1,2]	ILI	Southwest Europe	Northern
Croatia	2011-12	2	D	3.7	Temperate	(1,2]	ILI	Southwest Europe	Northern
Croatia	2011-12	3	D	3.77	Temperate	(1,2]	ILI	Southwest Europe	Northern
Croatia	2011-12	5	D	3.92	Temperate	(1,2]	ILI	Southwest Europe	Northern
Croatia	2011-12	1	L	2332.6	Temperate	(1,2]	ILI	Southwest Europe	Northern
Croatia	2011-12	3	Re	1.36766778366224	Temperate	(1,2]	ILI	Southwest Europe	Northern
Croatia	2011-12	3	S	71989	Temperate	(1,2]	ILI	Southwest Europe	Northern
Croatia	2011-12	2	L	2363.96	Temperate	(1,2]	ILI	Southwest Europe	Northern
Croatia	2011-12	2	R0	1.88751466664124	Temperate	(1,2]	ILI	Southwest Europe	Northern
Croatia	2011-12	1	R0	1.95819665507569	Temperate	(1,2]	ILI	Southwest Europe	Northern
Croatia	2011-12	4	D	3.93	Temperate	(1,2]	ILI	Southwest Europe	Northern
Croatia	2011-12	2	S	71590	Temperate	(1,2]	ILI	Southwest Europe	Northern
Croatia	2011-12	5	S	75916	Temperate	(1,2]	ILI	Southwest Europe	Northern
Croatia	2011-12	5	R0	1.86209448937918	Temperate	(1,2]	ILI	Southwest Europe	Northern
Croatia	2011-12	5	Re	1.4136276525571	Temperate	(1,2]	ILI	Southwest Europe	Northern
Croatia	2011-12	5	L	1982.02	Temperate	(1,2]	ILI	Southwest Europe	Northern
Croatia	2011-12	4	L	2339.44	Temperate	(1,2]	ILI	Southwest Europe	Northern
Croatia	2011-12	4	S	71208	Temperate	(1,2]	ILI	Southwest Europe	Northern
Croatia	2011-12	1	S	70348	Temperate	(1,2]	ILI	Southwest Europe	Northern
Croatia	2011-12	3	R0	1.89982884004812	Temperate	(1,2]	ILI	Southwest Europe	Northern
Croatia	2012-13	1	S	69577	Temperate	(1,2]	ILI	Southwest Europe	Northern
Croatia	2012-13	5	Re	1.40991509784923	Temperate	(1,2]	ILI	Southwest Europe	Northern
Croatia	2012-13	1	L	2255.41	Temperate	(1,2]	ILI	Southwest Europe	Northern
Croatia	2012-13	3	L	2411.18	Temperate	(1,2]	ILI	Southwest Europe	Northern
Croatia	2012-13	1	Re	1.39516163614218	Temperate	(1,2]	ILI	Southwest Europe	Northern
Croatia	2012-13	2	D	6.44	Temperate	(1,2]	ILI	Southwest Europe	Northern
Croatia	2012-13	3	D	6.13	Temperate	(1,2]	ILI	Southwest Europe	Northern
Croatia	2012-13	4	L	2521.52	Temperate	(1,2]	ILI	Southwest Europe	Northern
Croatia	2012-13	2	Re	1.41664454016774	Temperate	(1,2]	ILI	Southwest Europe	Northern
Croatia	2012-13	4	D	5.51	Temperate	(1,2]	ILI	Southwest Europe	Northern
Croatia	2012-13	5	R0	2.04947393355413	Temperate	(1,2]	ILI	Southwest Europe	Northern
Croatia	2012-13	5	S	68794	Temperate	(1,2]	ILI	Southwest Europe	Northern
Croatia	2012-13	5	D	6.03	Temperate	(1,2]	ILI	Southwest Europe	Northern
Croatia	2012-13	3	R0	1.99789235265959	Temperate	(1,2]	ILI	Southwest Europe	Northern
Croatia	2012-13	5	L	2440.47	Temperate	(1,2]	ILI	Southwest Europe	Northern
Croatia	2012-13	1	D	5.72	Temperate	(1,2]	ILI	Southwest Europe	Northern
Croatia	2012-13	2	S	68045	Temperate	(1,2]	ILI	Southwest Europe	Northern
Croatia	2012-13	4	R0	2.01484819823294	Temperate	(1,2]	ILI	Southwest Europe	Northern
Croatia	2012-13	1	R0	2.00520522032019	Temperate	(1,2]	ILI	Southwest Europe	Northern
Croatia	2012-13	2	L	2165.79	Temperate	(1,2]	ILI	Southwest Europe	Northern
Croatia	2012-13	2	R0	2.0819230511687	Temperate	(1,2]	ILI	Southwest Europe	Northern
Croatia	2012-13	4	S	68524	Temperate	(1,2]	ILI	Southwest Europe	Northern
Croatia	2012-13	4	Re	1.38065457935714	Temperate	(1,2]	ILI	Southwest Europe	Northern
Croatia	2012-13	3	Re	1.40313977819636	Temperate	(1,2]	ILI	Southwest Europe	Northern
Croatia	2012-13	3	S	70231	Temperate	(1,2]	ILI	Southwest Europe	Northern
Croatia	2014-15	1	Re	1.30152695612038	Temperate	(1,2]	ILI	Southwest Europe	Northern
Croatia	2014-15	4	S	65556	Temperate	(1,2]	ILI	Southwest Europe	Northern
Croatia	2014-15	1	L	2220.48	Temperate	(1,2]	ILI	Southwest Europe	Northern
Croatia	2014-15	5	L	2353.56	Temperate	(1,2]	ILI	Southwest Europe	Northern
Croatia	2014-15	3	Re	1.40785351249631	Temperate	(1,2]	ILI	Southwest Europe	Northern
Croatia	2014-15	3	L	2252.35	Temperate	(1,2]	ILI	Southwest Europe	Northern
Croatia	2014-15	2	Re	1.35169154106607	Temperate	(1,2]	ILI	Southwest Europe	Northern
Croatia	2014-15	4	L	2327.72	Temperate	(1,2]	ILI	Southwest Europe	Northern
Croatia	2014-15	1	S	63689	Temperate	(1,2]	ILI	Southwest Europe	Northern
Croatia	2014-15	5	D	4.15	Temperate	(1,2]	ILI	Southwest Europe	Northern
Croatia	2014-15	3	R0	2.068912403739	Temperate	(1,2]	ILI	Southwest Europe	Northern
Croatia	2014-15	2	S	65664	Temperate	(1,2]	ILI	Southwest Europe	Northern
Croatia	2014-15	5	S	66659	Temperate	(1,2]	ILI	Southwest Europe	Northern
Croatia	2014-15	2	R0	2.058497108105	Temperate	(1,2]	ILI	Southwest Europe	Northern
Croatia	2014-15	4	Re	1.42590139381164	Temperate	(1,2]	ILI	Southwest Europe	Northern
Croatia	2014-15	2	L	2308.53	Temperate	(1,2]	ILI	Southwest Europe	Northern
Croatia	2014-15	3	S	68048	Temperate	(1,2]	ILI	Southwest Europe	Northern
Croatia	2014-15	4	R0	2.175089074702	Temperate	(1,2]	ILI	Southwest Europe	Northern
Croatia	2014-15	1	R0	2.043566324044	Temperate	(1,2]	ILI	Southwest Europe	Northern
Croatia	2014-15	2	D	4.53	Temperate	(1,2]	ILI	Southwest Europe	Northern
Croatia	2014-15	4	D	4.3	Temperate	(1,2]	ILI	Southwest Europe	Northern
Croatia	2014-15	3	D	4.44	Temperate	(1,2]	ILI	Southwest Europe	Northern
Croatia	2014-15	5	Re	1.39610403977783	Temperate	(1,2]	ILI	Southwest Europe	Northern
Croatia	2014-15	5	R0	2.094396915312	Temperate	(1,2]	ILI	Southwest Europe	Northern
Croatia	2014-15	1	D	4.03	Temperate	(1,2]	ILI	Southwest Europe	Northern
Croatia	2015-16	2	R0	1.9704505524935	Temperate	(1,2]	ILI	Southwest Europe	Northern
Croatia	2015-16	4	L	2415.21	Temperate	(1,2]	ILI	Southwest Europe	Northern
Croatia	2015-16	4	S	63814	Temperate	(1,2]	ILI	Southwest Europe	Northern
Croatia	2015-16	1	D	4.63	Temperate	(1,2]	ILI	Southwest Europe	Northern
Croatia	2015-16	5	Re	1.22247726674195	Temperate	(1,2]	ILI	Southwest Europe	Northern
Croatia	2015-16	2	Re	1.22321629397692	Temperate	(1,2]	ILI	Southwest Europe	Northern
Croatia	2015-16	5	R0	1.90818273119793	Temperate	(1,2]	ILI	Southwest Europe	Northern
Croatia	2015-16	4	D	4.88	Temperate	(1,2]	ILI	Southwest Europe	Northern
Croatia	2015-16	4	R0	1.91740210871095	Temperate	(1,2]	ILI	Southwest Europe	Northern
Croatia	2015-16	3	Re	1.22880822578907	Temperate	(1,2]	ILI	Southwest Europe	Northern
Croatia	2015-16	5	D	4.99	Temperate	(1,2]	ILI	Southwest Europe	Northern
Croatia	2015-16	3	R0	1.94271837378907	Temperate	(1,2]	ILI	Southwest Europe	Northern
Croatia	2015-16	3	L	2410.68	Temperate	(1,2]	ILI	Southwest Europe	Northern
Croatia	2015-16	2	D	4.95	Temperate	(1,2]	ILI	Southwest Europe	Northern
Croatia	2015-16	5	L	2448.43	Temperate	(1,2]	ILI	Southwest Europe	Northern
Croatia	2015-16	3	S	63252	Temperate	(1,2]	ILI	Southwest Europe	Northern
Croatia	2015-16	2	S	62078	Temperate	(1,2]	ILI	Southwest Europe	Northern
Croatia	2015-16	1	Re	1.21674807158526	Temperate	(1,2]	ILI	Southwest Europe	Northern
Croatia	2015-16	3	D	5.16	Temperate	(1,2]	ILI	Southwest Europe	Northern
Croatia	2015-16	2	L	2349.14	Temperate	(1,2]	ILI	Southwest Europe	Northern
Croatia	2015-16	1	S	62654	Temperate	(1,2]	ILI	Southwest Europe	Northern
Croatia	2015-16	5	S	64065	Temperate	(1,2]	ILI	Southwest Europe	Northern
Croatia	2015-16	1	R0	1.94201179746746	Temperate	(1,2]	ILI	Southwest Europe	Northern
Croatia	2015-16	4	Re	1.22357098165281	Temperate	(1,2]	ILI	Southwest Europe	Northern
Croatia	2015-16	1	L	2447.57	Temperate	(1,2]	ILI	Southwest Europe	Northern
Croatia	2016-17	3	Re	1.54991072548339	Temperate	(1,2]	ILI	Southwest Europe	Northern
Croatia	2016-17	4	R0	2.12839384382019	Temperate	(1,2]	ILI	Southwest Europe	Northern
Croatia	2016-17	1	Re	1.52950245703807	Temperate	(1,2]	ILI	Southwest Europe	Northern
Croatia	2016-17	3	S	72474	Temperate	(1,2]	ILI	Southwest Europe	Northern
Croatia	2016-17	4	L	2079.4	Temperate	(1,2]	ILI	Southwest Europe	Northern
Croatia	2016-17	5	S	71868	Temperate	(1,2]	ILI	Southwest Europe	Northern
Croatia	2016-17	1	L	2364.79	Temperate	(1,2]	ILI	Southwest Europe	Northern
Croatia	2016-17	3	L	2158.72	Temperate	(1,2]	ILI	Southwest Europe	Northern
Croatia	2016-17	5	Re	1.5224906457801	Temperate	(1,2]	ILI	Southwest Europe	Northern
Croatia	2016-17	2	Re	1.45997337394036	Temperate	(1,2]	ILI	Southwest Europe	Northern
Croatia	2016-17	5	L	2293.4	Temperate	(1,2]	ILI	Southwest Europe	Northern
Croatia	2016-17	4	Re	1.48487396514115	Temperate	(1,2]	ILI	Southwest Europe	Northern
Croatia	2016-17	3	R0	2.13857483440046	Temperate	(1,2]	ILI	Southwest Europe	Northern
Croatia	2016-17	3	D	4.35	Temperate	(1,2]	ILI	Southwest Europe	Northern
Croatia	2016-17	1	R0	2.22797153246623	Temperate	(1,2]	ILI	Southwest Europe	Northern
Croatia	2016-17	2	S	70231	Temperate	(1,2]	ILI	Southwest Europe	Northern
Croatia	2016-17	2	L	2252.44	Temperate	(1,2]	ILI	Southwest Europe	Northern
Croatia	2016-17	4	D	4.3	Temperate	(1,2]	ILI	Southwest Europe	Northern
Croatia	2016-17	2	R0	2.07881615517415	Temperate	(1,2]	ILI	Southwest Europe	Northern
Croatia	2016-17	4	S	69765	Temperate	(1,2]	ILI	Southwest Europe	Northern
Croatia	2016-17	1	D	4.47	Temperate	(1,2]	ILI	Southwest Europe	Northern
Croatia	2016-17	5	D	4.38	Temperate	(1,2]	ILI	Southwest Europe	Northern
Croatia	2016-17	2	D	4.36	Temperate	(1,2]	ILI	Southwest Europe	Northern
Croatia	2016-17	1	S	68650	Temperate	(1,2]	ILI	Southwest Europe	Northern
Croatia	2016-17	5	R0	2.11845417401361	Temperate	(1,2]	ILI	Southwest Europe	Northern
Czechia	2010-11	2	D	3	Temperate	(0.5,1]	ILI	Eastern Europe	Northern
Czechia	2010-11	2	S	61782	Temperate	(0.5,1]	ILI	Eastern Europe	Northern
Czechia	2010-11	1	D	3.28	Temperate	(0.5,1]	ILI	Eastern Europe	Northern
Czechia	2010-11	5	R0	2.0995894227996	Temperate	(0.5,1]	ILI	Eastern Europe	Northern
Czechia	2010-11	5	S	65546	Temperate	(0.5,1]	ILI	Eastern Europe	Northern
Czechia	2010-11	1	Re	1.32311121432557	Temperate	(0.5,1]	ILI	Eastern Europe	Northern
Czechia	2010-11	4	L	2036.37	Temperate	(0.5,1]	ILI	Eastern Europe	Northern
Czechia	2010-11	3	S	62693	Temperate	(0.5,1]	ILI	Eastern Europe	Northern
Czechia	2010-11	2	Re	1.32991702074001	Temperate	(0.5,1]	ILI	Eastern Europe	Northern
Czechia	2010-11	3	L	2216.49	Temperate	(0.5,1]	ILI	Eastern Europe	Northern
Czechia	2010-11	4	S	60995	Temperate	(0.5,1]	ILI	Eastern Europe	Northern
Czechia	2010-11	1	R0	2.1606754430818	Temperate	(0.5,1]	ILI	Eastern Europe	Northern
Czechia	2010-11	4	D	2.98	Temperate	(0.5,1]	ILI	Eastern Europe	Northern
Czechia	2010-11	3	D	3.12	Temperate	(0.5,1]	ILI	Eastern Europe	Northern
Czechia	2010-11	5	Re	1.37619688306823	Temperate	(0.5,1]	ILI	Eastern Europe	Northern
Czechia	2010-11	4	R0	2.2584007582173	Temperate	(0.5,1]	ILI	Eastern Europe	Northern
Czechia	2010-11	4	Re	1.37751154247464	Temperate	(0.5,1]	ILI	Eastern Europe	Northern
Czechia	2010-11	3	R0	2.18510163965067	Temperate	(0.5,1]	ILI	Eastern Europe	Northern
Czechia	2010-11	5	D	2.96	Temperate	(0.5,1]	ILI	Eastern Europe	Northern
Czechia	2010-11	2	L	2387.96	Temperate	(0.5,1]	ILI	Eastern Europe	Northern
Czechia	2010-11	5	L	2151.41	Temperate	(0.5,1]	ILI	Eastern Europe	Northern
Czechia	2010-11	3	Re	1.36990577094619	Temperate	(0.5,1]	ILI	Eastern Europe	Northern
Czechia	2010-11	2	R0	2.191761463364	Temperate	(0.5,1]	ILI	Eastern Europe	Northern
Czechia	2010-11	1	L	2180.82	Temperate	(0.5,1]	ILI	Eastern Europe	Northern
Czechia	2010-11	1	S	62285	Temperate	(0.5,1]	ILI	Eastern Europe	Northern
Czechia	2011-12	4	L	2225.21	Temperate	(0.5,1]	ILI	Eastern Europe	Northern
Czechia	2011-12	2	L	2297.76	Temperate	(0.5,1]	ILI	Eastern Europe	Northern
Czechia	2011-12	2	D	3.9	Temperate	(0.5,1]	ILI	Eastern Europe	Northern
Czechia	2011-12	4	Re	1.17567376145064	Temperate	(0.5,1]	ILI	Eastern Europe	Northern
Czechia	2011-12	3	L	2365.16	Temperate	(0.5,1]	ILI	Eastern Europe	Northern
Czechia	2011-12	1	R0	1.86029700830782	Temperate	(0.5,1]	ILI	Eastern Europe	Northern
Czechia	2011-12	1	D	3.8	Temperate	(0.5,1]	ILI	Eastern Europe	Northern
Czechia	2011-12	2	R0	1.87217237281823	Temperate	(0.5,1]	ILI	Eastern Europe	Northern
Czechia	2011-12	4	S	62898	Temperate	(0.5,1]	ILI	Eastern Europe	Northern
Czechia	2011-12	3	Re	1.13359818891157	Temperate	(0.5,1]	ILI	Eastern Europe	Northern
Czechia	2011-12	5	D	3.76	Temperate	(0.5,1]	ILI	Eastern Europe	Northern
Czechia	2011-12	2	Re	1.16115874906932	Temperate	(0.5,1]	ILI	Eastern Europe	Northern
Czechia	2011-12	3	S	60824	Temperate	(0.5,1]	ILI	Eastern Europe	Northern
Czechia	2011-12	5	R0	1.90201512041462	Temperate	(0.5,1]	ILI	Eastern Europe	Northern
Czechia	2011-12	1	S	61535	Temperate	(0.5,1]	ILI	Eastern Europe	Northern
Czechia	2011-12	5	L	2218.33	Temperate	(0.5,1]	ILI	Eastern Europe	Northern
Czechia	2011-12	4	D	4.23	Temperate	(0.5,1]	ILI	Eastern Europe	Northern
Czechia	2011-12	2	S	62022	Temperate	(0.5,1]	ILI	Eastern Europe	Northern
Czechia	2011-12	4	R0	1.87576584943542	Temperate	(0.5,1]	ILI	Eastern Europe	Northern
Czechia	2011-12	5	S	61009	Temperate	(0.5,1]	ILI	Eastern Europe	Northern
Czechia	2011-12	1	Re	1.13509742555918	Temperate	(0.5,1]	ILI	Eastern Europe	Northern
Czechia	2011-12	1	L	2399.43	Temperate	(0.5,1]	ILI	Eastern Europe	Northern
Czechia	2011-12	3	D	3.57	Temperate	(0.5,1]	ILI	Eastern Europe	Northern
Czechia	2011-12	3	R0	1.86935932605262	Temperate	(0.5,1]	ILI	Eastern Europe	Northern
Czechia	2011-12	5	Re	1.15343902947304	Temperate	(0.5,1]	ILI	Eastern Europe	Northern
Czechia	2012-13	5	D	4.41	Temperate	(0.5,1]	ILI	Eastern Europe	Northern
Czechia	2012-13	5	S	60933	Temperate	(0.5,1]	ILI	Eastern Europe	Northern
Czechia	2012-13	2	Re	1.30141716934438	Temperate	(0.5,1]	ILI	Eastern Europe	Northern
Czechia	2012-13	5	R0	2.1749963403191	Temperate	(0.5,1]	ILI	Eastern Europe	Northern
Czechia	2012-13	5	Re	1.32529052004664	Temperate	(0.5,1]	ILI	Eastern Europe	Northern
Czechia	2012-13	3	D	4.21	Temperate	(0.5,1]	ILI	Eastern Europe	Northern
Czechia	2012-13	3	L	2176.55	Temperate	(0.5,1]	ILI	Eastern Europe	Northern
Czechia	2012-13	5	L	2331.72	Temperate	(0.5,1]	ILI	Eastern Europe	Northern
Czechia	2012-13	3	Re	1.28618921617508	Temperate	(0.5,1]	ILI	Eastern Europe	Northern
Czechia	2012-13	1	L	2154.07	Temperate	(0.5,1]	ILI	Eastern Europe	Northern
Czechia	2012-13	2	S	62209	Temperate	(0.5,1]	ILI	Eastern Europe	Northern
Czechia	2012-13	1	S	61017	Temperate	(0.5,1]	ILI	Eastern Europe	Northern
Czechia	2012-13	4	D	4.33	Temperate	(0.5,1]	ILI	Eastern Europe	Northern
Czechia	2012-13	1	D	4.54	Temperate	(0.5,1]	ILI	Eastern Europe	Northern
Czechia	2012-13	2	L	2167.56	Temperate	(0.5,1]	ILI	Eastern Europe	Northern
Czechia	2012-13	3	R0	2.13581736329306	Temperate	(0.5,1]	ILI	Eastern Europe	Northern
Czechia	2012-13	2	D	4.42	Temperate	(0.5,1]	ILI	Eastern Europe	Northern
Czechia	2012-13	2	R0	2.109847396113	Temperate	(0.5,1]	ILI	Eastern Europe	Northern
Czechia	2012-13	1	R0	2.20178733047311	Temperate	(0.5,1]	ILI	Eastern Europe	Northern
Czechia	2012-13	4	L	2213.07	Temperate	(0.5,1]	ILI	Eastern Europe	Northern
Czechia	2012-13	4	R0	2.06865340267699	Temperate	(0.5,1]	ILI	Eastern Europe	Northern
Czechia	2012-13	1	Re	1.34346457543478	Temperate	(0.5,1]	ILI	Eastern Europe	Northern
Czechia	2012-13	4	S	62970	Temperate	(0.5,1]	ILI	Eastern Europe	Northern
Czechia	2012-13	3	S	60220	Temperate	(0.5,1]	ILI	Eastern Europe	Northern
Czechia	2012-13	4	Re	1.3026310476657	Temperate	(0.5,1]	ILI	Eastern Europe	Northern
Czechia	2014-15	2	R0	2.1891114236363	Temperate	(0.5,1]	ILI	Eastern Europe	Northern
Czechia	2014-15	4	L	2229.71	Temperate	(0.5,1]	ILI	Eastern Europe	Northern
Czechia	2014-15	5	D	4.41	Temperate	(0.5,1]	ILI	Eastern Europe	Northern
Czechia	2014-15	1	Re	1.37324802809811	Temperate	(0.5,1]	ILI	Eastern Europe	Northern
Czechia	2014-15	2	Re	1.35829985613785	Temperate	(0.5,1]	ILI	Eastern Europe	Northern
Czechia	2014-15	4	S	62268	Temperate	(0.5,1]	ILI	Eastern Europe	Northern
Czechia	2014-15	3	S	62325	Temperate	(0.5,1]	ILI	Eastern Europe	Northern
Czechia	2014-15	1	R0	2.30395280198998	Temperate	(0.5,1]	ILI	Eastern Europe	Northern
Czechia	2014-15	3	L	2113.4	Temperate	(0.5,1]	ILI	Eastern Europe	Northern
Czechia	2014-15	5	L	2167.67	Temperate	(0.5,1]	ILI	Eastern Europe	Northern
Czechia	2014-15	3	Re	1.36844841410642	Temperate	(0.5,1]	ILI	Eastern Europe	Northern
Czechia	2014-15	2	L	2184.63	Temperate	(0.5,1]	ILI	Eastern Europe	Northern
Czechia	2014-15	4	Re	1.35753415700388	Temperate	(0.5,1]	ILI	Eastern Europe	Northern
Czechia	2014-15	1	S	59604	Temperate	(0.5,1]	ILI	Eastern Europe	Northern
Czechia	2014-15	2	D	4.38	Temperate	(0.5,1]	ILI	Eastern Europe	Northern
Czechia	2014-15	5	Re	1.38216927509483	Temperate	(0.5,1]	ILI	Eastern Europe	Northern
Czechia	2014-15	5	S	62547	Temperate	(0.5,1]	ILI	Eastern Europe	Northern
Czechia	2014-15	1	D	4.55	Temperate	(0.5,1]	ILI	Eastern Europe	Northern
Czechia	2014-15	4	D	4.4	Temperate	(0.5,1]	ILI	Eastern Europe	Northern
Czechia	2014-15	3	R0	2.19566532548162	Temperate	(0.5,1]	ILI	Eastern Europe	Northern
Czechia	2014-15	2	S	62048	Temperate	(0.5,1]	ILI	Eastern Europe	Northern
Czechia	2014-15	3	D	4.24	Temperate	(0.5,1]	ILI	Eastern Europe	Northern
Czechia	2014-15	5	R0	2.2098090637358	Temperate	(0.5,1]	ILI	Eastern Europe	Northern
Czechia	2014-15	4	R0	2.18014735819985	Temperate	(0.5,1]	ILI	Eastern Europe	Northern
Czechia	2014-15	1	L	2147.88	Temperate	(0.5,1]	ILI	Eastern Europe	Northern
Czechia	2015-16	4	L	2170.44	Temperate	(0.5,1]	ILI	Eastern Europe	Northern
Czechia	2015-16	2	Re	1.18613991253504	Temperate	(0.5,1]	ILI	Eastern Europe	Northern
Czechia	2015-16	1	D	4.08	Temperate	(0.5,1]	ILI	Eastern Europe	Northern
Czechia	2015-16	3	S	58462	Temperate	(0.5,1]	ILI	Eastern Europe	Northern
Czechia	2015-16	2	S	59872	Temperate	(0.5,1]	ILI	Eastern Europe	Northern
Czechia	2015-16	4	R0	1.99003407914744	Temperate	(0.5,1]	ILI	Eastern Europe	Northern
Czechia	2015-16	3	Re	1.19386805211442	Temperate	(0.5,1]	ILI	Eastern Europe	Northern
Czechia	2015-16	5	R0	2.00511623258541	Temperate	(0.5,1]	ILI	Eastern Europe	Northern
Czechia	2015-16	3	L	2285.54	Temperate	(0.5,1]	ILI	Eastern Europe	Northern
Czechia	2015-16	1	S	59123	Temperate	(0.5,1]	ILI	Eastern Europe	Northern
Czechia	2015-16	4	D	4.07	Temperate	(0.5,1]	ILI	Eastern Europe	Northern
Czechia	2015-16	2	D	3.95	Temperate	(0.5,1]	ILI	Eastern Europe	Northern
Czechia	2015-16	5	L	2291.02	Temperate	(0.5,1]	ILI	Eastern Europe	Northern
Czechia	2015-16	4	S	60685	Temperate	(0.5,1]	ILI	Eastern Europe	Northern
Czechia	2015-16	2	L	2413.33	Temperate	(0.5,1]	ILI	Eastern Europe	Northern
Czechia	2015-16	1	Re	1.21438744341751	Temperate	(0.5,1]	ILI	Eastern Europe	Northern
Czechia	2015-16	2	R0	1.99003407914744	Temperate	(0.5,1]	ILI	Eastern Europe	Northern
Czechia	2015-16	5	Re	1.21911066941193	Temperate	(0.5,1]	ILI	Eastern Europe	Northern
Czechia	2015-16	4	Re	1.20765218093062	Temperate	(0.5,1]	ILI	Eastern Europe	Northern
Czechia	2015-16	5	D	4.08	Temperate	(0.5,1]	ILI	Eastern Europe	Northern
Czechia	2015-16	1	R0	2.0762663807169	Temperate	(0.5,1]	ILI	Eastern Europe	Northern
Czechia	2015-16	3	D	3.95	Temperate	(0.5,1]	ILI	Eastern Europe	Northern
Czechia	2015-16	1	L	2322.87	Temperate	(0.5,1]	ILI	Eastern Europe	Northern
Czechia	2015-16	3	R0	2.0662663807169	Temperate	(0.5,1]	ILI	Eastern Europe	Northern
Czechia	2015-16	5	S	60800	Temperate	(0.5,1]	ILI	Eastern Europe	Northern
Czechia	2016-17	1	L	2344.82	Temperate	(0.5,1]	ILI	Eastern Europe	Northern
Czechia	2016-17	1	Re	1.28072040534001	Temperate	(0.5,1]	ILI	Eastern Europe	Northern
Czechia	2016-17	2	L	2256.93	Temperate	(0.5,1]	ILI	Eastern Europe	Northern
Czechia	2016-17	5	L	2347.63	Temperate	(0.5,1]	ILI	Eastern Europe	Northern
Czechia	2016-17	1	R0	2.06631129755895	Temperate	(0.5,1]	ILI	Eastern Europe	Northern
Czechia	2016-17	4	Re	1.28304850341429	Temperate	(0.5,1]	ILI	Eastern Europe	Northern
Czechia	2016-17	2	R0	2.05115235696221	Temperate	(0.5,1]	ILI	Eastern Europe	Northern
Czechia	2016-17	1	D	5.22	Temperate	(0.5,1]	ILI	Eastern Europe	Northern
Czechia	2016-17	4	L	2409.47	Temperate	(0.5,1]	ILI	Eastern Europe	Northern
Czechia	2016-17	3	R0	2.11726494113943	Temperate	(0.5,1]	ILI	Eastern Europe	Northern
Czechia	2016-17	4	R0	2.01988083218824	Temperate	(0.5,1]	ILI	Eastern Europe	Northern
Czechia	2016-17	3	Re	1.26915212366721	Temperate	(0.5,1]	ILI	Eastern Europe	Northern
Czechia	2016-17	4	S	63521	Temperate	(0.5,1]	ILI	Eastern Europe	Northern
Czechia	2016-17	2	S	61963	Temperate	(0.5,1]	ILI	Eastern Europe	Northern
Czechia	2016-17	3	S	59943	Temperate	(0.5,1]	ILI	Eastern Europe	Northern
Czechia	2016-17	2	D	5.3	Temperate	(0.5,1]	ILI	Eastern Europe	Northern
Czechia	2016-17	3	L	2150.56	Temperate	(0.5,1]	ILI	Eastern Europe	Northern
Czechia	2016-17	1	S	61981	Temperate	(0.5,1]	ILI	Eastern Europe	Northern
Czechia	2016-17	3	D	5.2	Temperate	(0.5,1]	ILI	Eastern Europe	Northern
Czechia	2016-17	4	D	5.35	Temperate	(0.5,1]	ILI	Eastern Europe	Northern
Czechia	2016-17	5	S	61700	Temperate	(0.5,1]	ILI	Eastern Europe	Northern
Czechia	2016-17	2	Re	1.27095553494449	Temperate	(0.5,1]	ILI	Eastern Europe	Northern
Czechia	2016-17	5	Re	1.28407100424568	Temperate	(0.5,1]	ILI	Eastern Europe	Northern
Czechia	2016-17	5	D	5.29	Temperate	(0.5,1]	ILI	Eastern Europe	Northern
Czechia	2016-17	5	R0	2.08115235696221	Temperate	(0.5,1]	ILI	Eastern Europe	Northern
Denmark	2010-11	2	S	64912	Temperate	(10,20]	ILI	Northern Europe	Northern
Denmark	2010-11	2	D	4.27	Temperate	(10,20]	ILI	Northern Europe	Northern
Denmark	2010-11	4	S	63367	Temperate	(10,20]	ILI	Northern Europe	Northern
Denmark	2010-11	5	R0	2.08203721024	Temperate	(10,20]	ILI	Northern Europe	Northern
Denmark	2010-11	1	D	4.21	Temperate	(10,20]	ILI	Northern Europe	Northern
Denmark	2010-11	2	Re	1.3701012507639	Temperate	(10,20]	ILI	Northern Europe	Northern
Denmark	2010-11	1	Re	1.36024814282732	Temperate	(10,20]	ILI	Northern Europe	Northern
Denmark	2010-11	5	S	66862	Temperate	(10,20]	ILI	Northern Europe	Northern
Denmark	2010-11	1	S	66428	Temperate	(10,20]	ILI	Northern Europe	Northern
Denmark	2010-11	4	L	2117.63	Temperate	(10,20]	ILI	Northern Europe	Northern
Denmark	2010-11	3	Re	1.37413942783311	Temperate	(10,20]	ILI	Northern Europe	Northern
Denmark	2010-11	1	R0	2.04770299094857	Temperate	(10,20]	ILI	Northern Europe	Northern
Denmark	2010-11	2	R0	2.11070564882286	Temperate	(10,20]	ILI	Northern Europe	Northern
Denmark	2010-11	1	L	2199.69	Temperate	(10,20]	ILI	Northern Europe	Northern
Denmark	2010-11	3	S	65701	Temperate	(10,20]	ILI	Northern Europe	Northern
Denmark	2010-11	5	L	2083.37	Temperate	(10,20]	ILI	Northern Europe	Northern
Denmark	2010-11	5	D	4.6	Temperate	(10,20]	ILI	Northern Europe	Northern
Denmark	2010-11	4	D	4.33	Temperate	(10,20]	ILI	Northern Europe	Northern
Denmark	2010-11	3	D	4.4	Temperate	(10,20]	ILI	Northern Europe	Northern
Denmark	2010-11	5	Re	1.39209171951067	Temperate	(10,20]	ILI	Northern Europe	Northern
Denmark	2010-11	4	Re	1.36866808617566	Temperate	(10,20]	ILI	Northern Europe	Northern
Denmark	2010-11	3	R0	2.09150458567315	Temperate	(10,20]	ILI	Northern Europe	Northern
Denmark	2010-11	4	R0	2.15990671197257	Temperate	(10,20]	ILI	Northern Europe	Northern
Denmark	2010-11	3	L	2159.43	Temperate	(10,20]	ILI	Northern Europe	Northern
Denmark	2010-11	2	L	2353.49	Temperate	(10,20]	ILI	Northern Europe	Northern
Denmark	2012-13	3	D	4.78	Temperate	(10,20]	ILI	Northern Europe	Northern
Denmark	2012-13	5	S	63995	Temperate	(10,20]	ILI	Northern Europe	Northern
Denmark	2012-13	4	L	2121.31	Temperate	(10,20]	ILI	Northern Europe	Northern
Denmark	2012-13	3	Re	1.3235653898489	Temperate	(10,20]	ILI	Northern Europe	Northern
Denmark	2012-13	3	L	2263.91	Temperate	(10,20]	ILI	Northern Europe	Northern
Denmark	2012-13	2	Re	1.32343069435983	Temperate	(10,20]	ILI	Northern Europe	Northern
Denmark	2012-13	5	Re	1.31118687825155	Temperate	(10,20]	ILI	Northern Europe	Northern
Denmark	2012-13	5	D	4.63	Temperate	(10,20]	ILI	Northern Europe	Northern
Denmark	2012-13	5	L	2184.83	Temperate	(10,20]	ILI	Northern Europe	Northern
Denmark	2012-13	4	R0	2.05190993688719	Temperate	(10,20]	ILI	Northern Europe	Northern
Denmark	2012-13	1	S	64315	Temperate	(10,20]	ILI	Northern Europe	Northern
Denmark	2012-13	2	R0	2.11938808269783	Temperate	(10,20]	ILI	Northern Europe	Northern
Denmark	2012-13	1	L	2100.23	Temperate	(10,20]	ILI	Northern Europe	Northern
Denmark	2012-13	2	D	4.8	Temperate	(10,20]	ILI	Northern Europe	Northern
Denmark	2012-13	4	D	4.85	Temperate	(10,20]	ILI	Northern Europe	Northern
Denmark	2012-13	1	Re	1.332548875909	Temperate	(10,20]	ILI	Northern Europe	Northern
Denmark	2012-13	1	D	4.89	Temperate	(10,20]	ILI	Northern Europe	Northern
Denmark	2012-13	3	R0	2.05848609575555	Temperate	(10,20]	ILI	Northern Europe	Northern
Denmark	2012-13	4	Re	1.32305100820549	Temperate	(10,20]	ILI	Northern Europe	Northern
Denmark	2012-13	3	S	64298	Temperate	(10,20]	ILI	Northern Europe	Northern
Denmark	2012-13	4	S	65155	Temperate	(10,20]	ILI	Northern Europe	Northern
Denmark	2012-13	2	L	2288.18	Temperate	(10,20]	ILI	Northern Europe	Northern
Denmark	2012-13	2	S	62478	Temperate	(10,20]	ILI	Northern Europe	Northern
Denmark	2012-13	1	R0	2.07190993688719	Temperate	(10,20]	ILI	Northern Europe	Northern
Denmark	2012-13	5	R0	2.08190993688719	Temperate	(10,20]	ILI	Northern Europe	Northern
Denmark	2013-14	1	D	4.7	Temperate	(10,20]	ILI	Northern Europe	Northern
Denmark	2013-14	1	Re	1.20289810916077	Temperate	(10,20]	ILI	Northern Europe	Northern
Denmark	2013-14	5	D	4.44	Temperate	(10,20]	ILI	Northern Europe	Northern
Denmark	2013-14	1	S	60886	Temperate	(10,20]	ILI	Northern Europe	Northern
Denmark	2013-14	4	D	4.61	Temperate	(10,20]	ILI	Northern Europe	Northern
Denmark	2013-14	2	L	2245.78	Temperate	(10,20]	ILI	Northern Europe	Northern
Denmark	2013-14	5	L	2285.66	Temperate	(10,20]	ILI	Northern Europe	Northern
Denmark	2013-14	4	L	2303.17	Temperate	(10,20]	ILI	Northern Europe	Northern
Denmark	2013-14	3	Re	1.25371204845655	Temperate	(10,20]	ILI	Northern Europe	Northern
Denmark	2013-14	3	L	2426.07	Temperate	(10,20]	ILI	Northern Europe	Northern
Denmark	2013-14	1	L	2407.22	Temperate	(10,20]	ILI	Northern Europe	Northern
Denmark	2013-14	3	D	4.39	Temperate	(10,20]	ILI	Northern Europe	Northern
Denmark	2013-14	2	Re	1.23890243171473	Temperate	(10,20]	ILI	Northern Europe	Northern
Denmark	2013-14	4	R0	2.01565632355677	Temperate	(10,20]	ILI	Northern Europe	Northern
Denmark	2013-14	3	R0	1.98544943931673	Temperate	(10,20]	ILI	Northern Europe	Northern
Denmark	2013-14	5	R0	2.01993222871665	Temperate	(10,20]	ILI	Northern Europe	Northern
Denmark	2013-14	2	D	4.5	Temperate	(10,20]	ILI	Northern Europe	Northern
Denmark	2013-14	4	S	61041	Temperate	(10,20]	ILI	Northern Europe	Northern
Denmark	2013-14	2	S	63343	Temperate	(10,20]	ILI	Northern Europe	Northern
Denmark	2013-14	5	S	60845	Temperate	(10,20]	ILI	Northern Europe	Northern
Denmark	2013-14	1	R0	1.97565632355677	Temperate	(10,20]	ILI	Northern Europe	Northern
Denmark	2013-14	5	Re	1.22902776456264	Temperate	(10,20]	ILI	Northern Europe	Northern
Denmark	2013-14	2	R0	1.9558632077968	Temperate	(10,20]	ILI	Northern Europe	Northern
Denmark	2013-14	4	Re	1.23037677646229	Temperate	(10,20]	ILI	Northern Europe	Northern
Denmark	2013-14	3	S	63145	Temperate	(10,20]	ILI	Northern Europe	Northern
Denmark	2014-15	2	D	4.55	Temperate	(10,20]	ILI	Northern Europe	Northern
Denmark	2014-15	5	D	4.36	Temperate	(10,20]	ILI	Northern Europe	Northern
Denmark	2014-15	1	Re	1.18398198148088	Temperate	(10,20]	ILI	Northern Europe	Northern
Denmark	2014-15	4	D	4.77	Temperate	(10,20]	ILI	Northern Europe	Northern
Denmark	2014-15	5	Re	1.16765340730973	Temperate	(10,20]	ILI	Northern Europe	Northern
Denmark	2014-15	1	S	63556	Temperate	(10,20]	ILI	Northern Europe	Northern
Denmark	2014-15	1	L	2483.48	Temperate	(10,20]	ILI	Northern Europe	Northern
Denmark	2014-15	5	S	60343	Temperate	(10,20]	ILI	Northern Europe	Northern
Denmark	2014-15	2	Re	1.15830254289162	Temperate	(10,20]	ILI	Northern Europe	Northern
Denmark	2014-15	4	Re	1.17115853199953	Temperate	(10,20]	ILI	Northern Europe	Northern
Denmark	2014-15	4	S	60703	Temperate	(10,20]	ILI	Northern Europe	Northern
Denmark	2014-15	1	D	4.67	Temperate	(10,20]	ILI	Northern Europe	Northern
Denmark	2014-15	2	S	59733	Temperate	(10,20]	ILI	Northern Europe	Northern
Denmark	2014-15	3	L	2431.35	Temperate	(10,20]	ILI	Northern Europe	Northern
Denmark	2014-15	3	S	59151	Temperate	(10,20]	ILI	Northern Europe	Northern
Denmark	2014-15	5	R0	1.93502710721994	Temperate	(10,20]	ILI	Northern Europe	Northern
Denmark	2014-15	3	Re	1.15087389318572	Temperate	(10,20]	ILI	Northern Europe	Northern
Denmark	2014-15	1	R0	1.86289568487771	Temperate	(10,20]	ILI	Northern Europe	Northern
Denmark	2014-15	2	L	2311.5	Temperate	(10,20]	ILI	Northern Europe	Northern
Denmark	2014-15	3	D	4.6	Temperate	(10,20]	ILI	Northern Europe	Northern
Denmark	2014-15	4	R0	1.92932562146769	Temperate	(10,20]	ILI	Northern Europe	Northern
Denmark	2014-15	5	L	2544.58	Temperate	(10,20]	ILI	Northern Europe	Northern
Denmark	2014-15	3	R0	1.96932562146769	Temperate	(10,20]	ILI	Northern Europe	Northern
Denmark	2014-15	4	L	2630.84	Temperate	(10,20]	ILI	Northern Europe	Northern
Denmark	2014-15	2	R0	1.94502710721994	Temperate	(10,20]	ILI	Northern Europe	Northern
Denmark	2015-16	5	D	4.08	Temperate	(10,20]	ILI	Northern Europe	Northern
Denmark	2015-16	2	Re	1.23958375933559	Temperate	(10,20]	ILI	Northern Europe	Northern
Denmark	2015-16	3	S	59782	Temperate	(10,20]	ILI	Northern Europe	Northern
Denmark	2015-16	4	L	2484.83	Temperate	(10,20]	ILI	Northern Europe	Northern
Denmark	2015-16	2	S	63885	Temperate	(10,20]	ILI	Northern Europe	Northern
Denmark	2015-16	2	D	4.31	Temperate	(10,20]	ILI	Northern Europe	Northern
Denmark	2015-16	1	D	4.02	Temperate	(10,20]	ILI	Northern Europe	Northern
Denmark	2015-16	4	D	3.95	Temperate	(10,20]	ILI	Northern Europe	Northern
Denmark	2015-16	2	L	2401.94	Temperate	(10,20]	ILI	Northern Europe	Northern
Denmark	2015-16	1	L	2486.1	Temperate	(10,20]	ILI	Northern Europe	Northern
Denmark	2015-16	1	R0	2.03027149832869	Temperate	(10,20]	ILI	Northern Europe	Northern
Denmark	2015-16	1	Re	1.23209056147575	Temperate	(10,20]	ILI	Northern Europe	Northern
Denmark	2015-16	2	R0	1.96681278752176	Temperate	(10,20]	ILI	Northern Europe	Northern
Denmark	2015-16	5	Re	1.22600175876077	Temperate	(10,20]	ILI	Northern Europe	Northern
Denmark	2015-16	4	Re	1.2293148751106	Temperate	(10,20]	ILI	Northern Europe	Northern
Denmark	2015-16	4	S	63418	Temperate	(10,20]	ILI	Northern Europe	Northern
Denmark	2015-16	3	D	4.12	Temperate	(10,20]	ILI	Northern Europe	Northern
Denmark	2015-16	5	L	2357.94	Temperate	(10,20]	ILI	Northern Europe	Northern
Denmark	2015-16	3	L	2405.63	Temperate	(10,20]	ILI	Northern Europe	Northern
Denmark	2015-16	5	R0	2.02027149832869	Temperate	(10,20]	ILI	Northern Europe	Northern
Denmark	2015-16	3	R0	2.08801094084552	Temperate	(10,20]	ILI	Northern Europe	Northern
Denmark	2015-16	1	S	61192	Temperate	(10,20]	ILI	Northern Europe	Northern
Denmark	2015-16	3	Re	1.24069610105041	Temperate	(10,20]	ILI	Northern Europe	Northern
Denmark	2015-16	4	R0	1.94619627184453	Temperate	(10,20]	ILI	Northern Europe	Northern
Denmark	2015-16	5	S	61146	Temperate	(10,20]	ILI	Northern Europe	Northern
Denmark	2016-17	5	L	2345.26	Temperate	(10,20]	ILI	Northern Europe	Northern
Denmark	2016-17	3	L	2257.15	Temperate	(10,20]	ILI	Northern Europe	Northern
Denmark	2016-17	1	L	2274.1	Temperate	(10,20]	ILI	Northern Europe	Northern
Denmark	2016-17	2	R0	1.95110653268474	Temperate	(10,20]	ILI	Northern Europe	Northern
Denmark	2016-17	1	Re	1.16919515645584	Temperate	(10,20]	ILI	Northern Europe	Northern
Denmark	2016-17	3	S	59743	Temperate	(10,20]	ILI	Northern Europe	Northern
Denmark	2016-17	1	D	4.64	Temperate	(10,20]	ILI	Northern Europe	Northern
Denmark	2016-17	2	L	2336.48	Temperate	(10,20]	ILI	Northern Europe	Northern
Denmark	2016-17	2	D	4.74	Temperate	(10,20]	ILI	Northern Europe	Northern
Denmark	2016-17	4	L	2148.12	Temperate	(10,20]	ILI	Northern Europe	Northern
Denmark	2016-17	2	Re	1.16328873691729	Temperate	(10,20]	ILI	Northern Europe	Northern
Denmark	2016-17	5	Re	1.16940464336365	Temperate	(10,20]	ILI	Northern Europe	Northern
Denmark	2016-17	3	Re	1.17860735129889	Temperate	(10,20]	ILI	Northern Europe	Northern
Denmark	2016-17	2	S	60398	Temperate	(10,20]	ILI	Northern Europe	Northern
Denmark	2016-17	3	R0	1.9727957271963	Temperate	(10,20]	ILI	Northern Europe	Northern
Denmark	2016-17	4	Re	1.16167094546269	Temperate	(10,20]	ILI	Northern Europe	Northern
Denmark	2016-17	5	S	59617	Temperate	(10,20]	ILI	Northern Europe	Northern
Denmark	2016-17	1	S	58967	Temperate	(10,20]	ILI	Northern Europe	Northern
Denmark	2016-17	4	S	60020	Temperate	(10,20]	ILI	Northern Europe	Northern
Denmark	2016-17	4	R0	1.9354730847429	Temperate	(10,20]	ILI	Northern Europe	Northern
Denmark	2016-17	5	R0	1.96152883131263	Temperate	(10,20]	ILI	Northern Europe	Northern
Denmark	2016-17	1	R0	1.9827957271963	Temperate	(10,20]	ILI	Northern Europe	Northern
Denmark	2016-17	4	D	4.56	Temperate	(10,20]	ILI	Northern Europe	Northern
Denmark	2016-17	5	D	4.62	Temperate	(10,20]	ILI	Northern Europe	Northern
Denmark	2016-17	3	D	4.84	Temperate	(10,20]	ILI	Northern Europe	Northern
Estonia	2010-11	5	L	2345.99	Temperate	(1,2]	ARI	Northern Europe	Northern
Estonia	2010-11	2	D	6.35	Temperate	(1,2]	ARI	Northern Europe	Northern
Estonia	2010-11	1	D	5.84	Temperate	(1,2]	ARI	Northern Europe	Northern
Estonia	2010-11	2	Re	1.47375899631165	Temperate	(1,2]	ARI	Northern Europe	Northern
Estonia	2010-11	3	D	5.97	Temperate	(1,2]	ARI	Northern Europe	Northern
Estonia	2010-11	4	L	2240.67	Temperate	(1,2]	ARI	Northern Europe	Northern
Estonia	2010-11	4	S	64763	Temperate	(1,2]	ARI	Northern Europe	Northern
Estonia	2010-11	5	S	65176	Temperate	(1,2]	ARI	Northern Europe	Northern
Estonia	2010-11	4	D	5.88	Temperate	(1,2]	ARI	Northern Europe	Northern
Estonia	2010-11	2	R0	2.35143038900941	Temperate	(1,2]	ARI	Northern Europe	Northern
Estonia	2010-11	3	S	66581	Temperate	(1,2]	ARI	Northern Europe	Northern
Estonia	2010-11	4	R0	2.25438953211188	Temperate	(1,2]	ARI	Northern Europe	Northern
Estonia	2010-11	1	R0	2.18326696141928	Temperate	(1,2]	ARI	Northern Europe	Northern
Estonia	2010-11	5	D	5.64	Temperate	(1,2]	ARI	Northern Europe	Northern
Estonia	2010-11	1	Re	1.46602009925382	Temperate	(1,2]	ARI	Northern Europe	Northern
Estonia	2010-11	1	S	67148	Temperate	(1,2]	ARI	Northern Europe	Northern
Estonia	2010-11	3	Re	1.44032477558257	Temperate	(1,2]	ARI	Northern Europe	Northern
Estonia	2010-11	5	R0	2.19326696141928	Temperate	(1,2]	ARI	Northern Europe	Northern
Estonia	2010-11	4	Re	1.46001029268161	Temperate	(1,2]	ARI	Northern Europe	Northern
Estonia	2010-11	5	Re	1.42948367477463	Temperate	(1,2]	ARI	Northern Europe	Northern
Estonia	2010-11	3	R0	2.16326696141928	Temperate	(1,2]	ARI	Northern Europe	Northern
Estonia	2010-11	1	L	2202.27	Temperate	(1,2]	ARI	Northern Europe	Northern
Estonia	2010-11	3	L	2298.85	Temperate	(1,2]	ARI	Northern Europe	Northern
Estonia	2010-11	2	S	62675	Temperate	(1,2]	ARI	Northern Europe	Northern
Estonia	2010-11	2	L	2138.43	Temperate	(1,2]	ARI	Northern Europe	Northern
Estonia	2011-12	1	Re	1.35929070965066	Temperate	(1,2]	ARI	Northern Europe	Northern
Estonia	2011-12	4	D	4.89	Temperate	(1,2]	ARI	Northern Europe	Northern
Estonia	2011-12	3	S	61530	Temperate	(1,2]	ARI	Northern Europe	Northern
Estonia	2011-12	3	D	5.27	Temperate	(1,2]	ARI	Northern Europe	Northern
Estonia	2011-12	5	L	2309.52	Temperate	(1,2]	ARI	Northern Europe	Northern
Estonia	2011-12	4	Re	1.3386307950759	Temperate	(1,2]	ARI	Northern Europe	Northern
Estonia	2011-12	3	L	2314.75	Temperate	(1,2]	ARI	Northern Europe	Northern
Estonia	2011-12	2	L	2313.6	Temperate	(1,2]	ARI	Northern Europe	Northern
Estonia	2011-12	5	D	5.26	Temperate	(1,2]	ARI	Northern Europe	Northern
Estonia	2011-12	2	S	62482	Temperate	(1,2]	ARI	Northern Europe	Northern
Estonia	2011-12	4	R0	2.1898099052444	Temperate	(1,2]	ARI	Northern Europe	Northern
Estonia	2011-12	4	L	2517.37	Temperate	(1,2]	ARI	Northern Europe	Northern
Estonia	2011-12	2	R0	2.17228659095106	Temperate	(1,2]	ARI	Northern Europe	Northern
Estonia	2011-12	1	R0	2.11635222901329	Temperate	(1,2]	ARI	Northern Europe	Northern
Estonia	2011-12	2	D	5.18	Temperate	(1,2]	ARI	Northern Europe	Northern
Estonia	2011-12	5	Re	1.34386707885914	Temperate	(1,2]	ARI	Northern Europe	Northern
Estonia	2011-12	3	R0	2.15396880047995	Temperate	(1,2]	ARI	Northern Europe	Northern
Estonia	2011-12	1	S	64228	Temperate	(1,2]	ARI	Northern Europe	Northern
Estonia	2011-12	4	S	61130	Temperate	(1,2]	ARI	Northern Europe	Northern
Estonia	2011-12	2	Re	1.35728810775804	Temperate	(1,2]	ARI	Northern Europe	Northern
Estonia	2011-12	3	Re	1.32533700293531	Temperate	(1,2]	ARI	Northern Europe	Northern
Estonia	2011-12	1	L	2592.15	Temperate	(1,2]	ARI	Northern Europe	Northern
Estonia	2011-12	1	D	5.42	Temperate	(1,2]	ARI	Northern Europe	Northern
Estonia	2011-12	5	S	62416	Temperate	(1,2]	ARI	Northern Europe	Northern
Estonia	2011-12	5	R0	2.15308106712884	Temperate	(1,2]	ARI	Northern Europe	Northern
Estonia	2012-13	1	D	3.37	Temperate	(1,2]	ARI	Northern Europe	Northern
Estonia	2012-13	5	D	3.49	Temperate	(1,2]	ARI	Northern Europe	Northern
Estonia	2012-13	5	S	60547	Temperate	(1,2]	ARI	Northern Europe	Northern
Estonia	2012-13	1	Re	1.26652691943324	Temperate	(1,2]	ARI	Northern Europe	Northern
Estonia	2012-13	4	R0	2.09565518375747	Temperate	(1,2]	ARI	Northern Europe	Northern
Estonia	2012-13	1	L	2238.32	Temperate	(1,2]	ARI	Northern Europe	Northern
Estonia	2012-13	3	R0	2.2873534553127	Temperate	(1,2]	ARI	Northern Europe	Northern
Estonia	2012-13	2	R0	2.19709423652246	Temperate	(1,2]	ARI	Northern Europe	Northern
Estonia	2012-13	2	L	2039.45	Temperate	(1,2]	ARI	Northern Europe	Northern
Estonia	2012-13	3	Re	1.24711085090559	Temperate	(1,2]	ARI	Northern Europe	Northern
Estonia	2012-13	5	Re	1.28104274561472	Temperate	(1,2]	ARI	Northern Europe	Northern
Estonia	2012-13	5	R0	2.21384730945254	Temperate	(1,2]	ARI	Northern Europe	Northern
Estonia	2012-13	4	S	58990	Temperate	(1,2]	ARI	Northern Europe	Northern
Estonia	2012-13	4	L	2143.71	Temperate	(1,2]	ARI	Northern Europe	Northern
Estonia	2012-13	5	L	2062.91	Temperate	(1,2]	ARI	Northern Europe	Northern
Estonia	2012-13	2	Re	1.29270433594272	Temperate	(1,2]	ARI	Northern Europe	Northern
Estonia	2012-13	2	D	3.68	Temperate	(1,2]	ARI	Northern Europe	Northern
Estonia	2012-13	4	D	4.07	Temperate	(1,2]	ARI	Northern Europe	Northern
Estonia	2012-13	1	S	60863	Temperate	(1,2]	ARI	Northern Europe	Northern
Estonia	2012-13	3	S	59169	Temperate	(1,2]	ARI	Northern Europe	Northern
Estonia	2012-13	3	L	2255.95	Temperate	(1,2]	ARI	Northern Europe	Northern
Estonia	2012-13	1	R0	2.17384730945254	Temperate	(1,2]	ARI	Northern Europe	Northern
Estonia	2012-13	4	Re	1.23622699289853	Temperate	(1,2]	ARI	Northern Europe	Northern
Estonia	2012-13	3	D	3.15	Temperate	(1,2]	ARI	Northern Europe	Northern
Estonia	2012-13	2	S	59906	Temperate	(1,2]	ARI	Northern Europe	Northern
Estonia	2013-14	5	D	5.11	Temperate	(1,2]	ARI	Northern Europe	Northern
Estonia	2013-14	2	Re	1.32515813544435	Temperate	(1,2]	ARI	Northern Europe	Northern
Estonia	2013-14	5	L	2432.42	Temperate	(1,2]	ARI	Northern Europe	Northern
Estonia	2013-14	4	D	4.96	Temperate	(1,2]	ARI	Northern Europe	Northern
Estonia	2013-14	1	Re	1.29366524743213	Temperate	(1,2]	ARI	Northern Europe	Northern
Estonia	2013-14	5	R0	2.14988855068392	Temperate	(1,2]	ARI	Northern Europe	Northern
Estonia	2013-14	1	D	4.91	Temperate	(1,2]	ARI	Northern Europe	Northern
Estonia	2013-14	3	D	4.84	Temperate	(1,2]	ARI	Northern Europe	Northern
Estonia	2013-14	4	R0	2.25103953554723	Temperate	(1,2]	ARI	Northern Europe	Northern
Estonia	2013-14	1	S	59895	Temperate	(1,2]	ARI	Northern Europe	Northern
Estonia	2013-14	4	L	2584.73	Temperate	(1,2]	ARI	Northern Europe	Northern
Estonia	2013-14	3	L	2430.14	Temperate	(1,2]	ARI	Northern Europe	Northern
Estonia	2013-14	3	R0	2.14773508603548	Temperate	(1,2]	ARI	Northern Europe	Northern
Estonia	2013-14	2	L	2243.17	Temperate	(1,2]	ARI	Northern Europe	Northern
Estonia	2013-14	3	Re	1.29991666082297	Temperate	(1,2]	ARI	Northern Europe	Northern
Estonia	2013-14	2	D	5.25	Temperate	(1,2]	ARI	Northern Europe	Northern
Estonia	2013-14	5	Re	1.2941684108552	Temperate	(1,2]	ARI	Northern Europe	Northern
Estonia	2013-14	5	S	60197	Temperate	(1,2]	ARI	Northern Europe	Northern
Estonia	2013-14	4	S	59311	Temperate	(1,2]	ARI	Northern Europe	Northern
Estonia	2013-14	1	L	2561.59	Temperate	(1,2]	ARI	Northern Europe	Northern
Estonia	2013-14	2	S	61131	Temperate	(1,2]	ARI	Northern Europe	Northern
Estonia	2013-14	3	S	60525	Temperate	(1,2]	ARI	Northern Europe	Northern
Estonia	2013-14	1	R0	2.15988855068392	Temperate	(1,2]	ARI	Northern Europe	Northern
Estonia	2013-14	2	R0	2.16773508603548	Temperate	(1,2]	ARI	Northern Europe	Northern
Estonia	2013-14	4	Re	1.33511405892842	Temperate	(1,2]	ARI	Northern Europe	Northern
Estonia	2014-15	2	D	5.4	Temperate	(1,2]	ARI	Northern Europe	Northern
Estonia	2014-15	1	D	5.36	Temperate	(1,2]	ARI	Northern Europe	Northern
Estonia	2014-15	4	D	5.46	Temperate	(1,2]	ARI	Northern Europe	Northern
Estonia	2014-15	5	Re	1.44394541069068	Temperate	(1,2]	ARI	Northern Europe	Northern
Estonia	2014-15	3	Re	1.44131162948987	Temperate	(1,2]	ARI	Northern Europe	Northern
Estonia	2014-15	3	D	5.34	Temperate	(1,2]	ARI	Northern Europe	Northern
Estonia	2014-15	4	Re	1.46201792958989	Temperate	(1,2]	ARI	Northern Europe	Northern
Estonia	2014-15	2	Re	1.470647551986	Temperate	(1,2]	ARI	Northern Europe	Northern
Estonia	2014-15	4	R0	2.27668363453585	Temperate	(1,2]	ARI	Northern Europe	Northern
Estonia	2014-15	3	L	2262.79	Temperate	(1,2]	ARI	Northern Europe	Northern
Estonia	2014-15	5	D	4.8	Temperate	(1,2]	ARI	Northern Europe	Northern
Estonia	2014-15	1	L	2368.94	Temperate	(1,2]	ARI	Northern Europe	Northern
Estonia	2014-15	2	R0	2.32568601563375	Temperate	(1,2]	ARI	Northern Europe	Northern
Estonia	2014-15	1	Re	1.44525091565363	Temperate	(1,2]	ARI	Northern Europe	Northern
Estonia	2014-15	5	R0	2.32343542035928	Temperate	(1,2]	ARI	Northern Europe	Northern
Estonia	2014-15	3	R0	2.26443303926137	Temperate	(1,2]	ARI	Northern Europe	Northern
Estonia	2014-15	1	R0	2.29956071799652	Temperate	(1,2]	ARI	Northern Europe	Northern
Estonia	2014-15	4	L	2192.32	Temperate	(1,2]	ARI	Northern Europe	Northern
Estonia	2014-15	1	S	62849	Temperate	(1,2]	ARI	Northern Europe	Northern
Estonia	2014-15	5	L	2157.22	Temperate	(1,2]	ARI	Northern Europe	Northern
Estonia	2014-15	2	L	2494.01	Temperate	(1,2]	ARI	Northern Europe	Northern
Estonia	2014-15	4	S	64217	Temperate	(1,2]	ARI	Northern Europe	Northern
Estonia	2014-15	2	S	63235	Temperate	(1,2]	ARI	Northern Europe	Northern
Estonia	2014-15	5	S	62147	Temperate	(1,2]	ARI	Northern Europe	Northern
Estonia	2014-15	3	S	63650	Temperate	(1,2]	ARI	Northern Europe	Northern
Estonia	2015-16	4	L	2415.83	Temperate	(1,2]	ARI	Northern Europe	Northern
Estonia	2015-16	3	D	4.47	Temperate	(1,2]	ARI	Northern Europe	Northern
Estonia	2015-16	2	L	2081.58	Temperate	(1,2]	ARI	Northern Europe	Northern
Estonia	2015-16	5	L	2094.73	Temperate	(1,2]	ARI	Northern Europe	Northern
Estonia	2015-16	2	R0	2.3737015389324	Temperate	(1,2]	ARI	Northern Europe	Northern
Estonia	2015-16	2	Re	1.49182394318823	Temperate	(1,2]	ARI	Northern Europe	Northern
Estonia	2015-16	3	S	58924	Temperate	(1,2]	ARI	Northern Europe	Northern
Estonia	2015-16	5	D	4.38	Temperate	(1,2]	ARI	Northern Europe	Northern
Estonia	2015-16	1	R0	2.33673863782004	Temperate	(1,2]	ARI	Northern Europe	Northern
Estonia	2015-16	3	R0	2.52003459393799	Temperate	(1,2]	ARI	Northern Europe	Northern
Estonia	2015-16	1	L	2312.06	Temperate	(1,2]	ARI	Northern Europe	Northern
Estonia	2015-16	4	D	4.58	Temperate	(1,2]	ARI	Northern Europe	Northern
Estonia	2015-16	3	L	2329.32	Temperate	(1,2]	ARI	Northern Europe	Northern
Estonia	2015-16	1	Re	1.46420043045804	Temperate	(1,2]	ARI	Northern Europe	Northern
Estonia	2015-16	1	D	4.75	Temperate	(1,2]	ARI	Northern Europe	Northern
Estonia	2015-16	4	Re	1.53527382762631	Temperate	(1,2]	ARI	Northern Europe	Northern
Estonia	2015-16	5	Re	1.48516836896134	Temperate	(1,2]	ARI	Northern Europe	Northern
Estonia	2015-16	5	S	60811	Temperate	(1,2]	ARI	Northern Europe	Northern
Estonia	2015-16	2	S	62848	Temperate	(1,2]	ARI	Northern Europe	Northern
Estonia	2015-16	2	D	4.56	Temperate	(1,2]	ARI	Northern Europe	Northern
Estonia	2015-16	4	R0	2.55003459393799	Temperate	(1,2]	ARI	Northern Europe	Northern
Estonia	2015-16	5	R0	2.44226927523201	Temperate	(1,2]	ARI	Northern Europe	Northern
Estonia	2015-16	1	S	62660	Temperate	(1,2]	ARI	Northern Europe	Northern
Estonia	2015-16	4	S	60206	Temperate	(1,2]	ARI	Northern Europe	Northern
Estonia	2015-16	3	Re	1.46159486413809	Temperate	(1,2]	ARI	Northern Europe	Northern
Estonia	2016-17	4	L	2212.55	Temperate	(1,2]	ARI	Northern Europe	Northern
Estonia	2016-17	1	D	5.16	Temperate	(1,2]	ARI	Northern Europe	Northern
Estonia	2016-17	2	L	2173.95	Temperate	(1,2]	ARI	Northern Europe	Northern
Estonia	2016-17	3	L	2282.03	Temperate	(1,2]	ARI	Northern Europe	Northern
Estonia	2016-17	5	S	61283	Temperate	(1,2]	ARI	Northern Europe	Northern
Estonia	2016-17	3	Re	1.34864288754824	Temperate	(1,2]	ARI	Northern Europe	Northern
Estonia	2016-17	5	L	2224.87	Temperate	(1,2]	ARI	Northern Europe	Northern
Estonia	2016-17	4	Re	1.35851939228934	Temperate	(1,2]	ARI	Northern Europe	Northern
Estonia	2016-17	2	D	5.39	Temperate	(1,2]	ARI	Northern Europe	Northern
Estonia	2016-17	3	S	62019	Temperate	(1,2]	ARI	Northern Europe	Northern
Estonia	2016-17	5	Re	1.37575423121633	Temperate	(1,2]	ARI	Northern Europe	Northern
Estonia	2016-17	1	L	2144.51	Temperate	(1,2]	ARI	Northern Europe	Northern
Estonia	2016-17	2	Re	1.34943134256199	Temperate	(1,2]	ARI	Northern Europe	Northern
Estonia	2016-17	1	Re	1.34365095537952	Temperate	(1,2]	ARI	Northern Europe	Northern
Estonia	2016-17	4	D	5.38	Temperate	(1,2]	ARI	Northern Europe	Northern
Estonia	2016-17	5	R0	2.33741246936072	Temperate	(1,2]	ARI	Northern Europe	Northern
Estonia	2016-17	5	D	5.55	Temperate	(1,2]	ARI	Northern Europe	Northern
Estonia	2016-17	2	S	61192	Temperate	(1,2]	ARI	Northern Europe	Northern
Estonia	2016-17	1	R0	2.28741586860884	Temperate	(1,2]	ARI	Northern Europe	Northern
Estonia	2016-17	2	R0	2.3261645938908	Temperate	(1,2]	ARI	Northern Europe	Northern
Estonia	2016-17	3	D	5.32	Temperate	(1,2]	ARI	Northern Europe	Northern
Estonia	2016-17	4	S	61414	Temperate	(1,2]	ARI	Northern Europe	Northern
Estonia	2016-17	1	S	62066	Temperate	(1,2]	ARI	Northern Europe	Northern
Estonia	2016-17	3	R0	2.28866714332689	Temperate	(1,2]	ARI	Northern Europe	Northern
Estonia	2016-17	4	R0	2.32241416898478	Temperate	(1,2]	ARI	Northern Europe	Northern
Finland	2012-13	2	R0	2.12295415761526	Temperate	(10,20]	ILI	Northern Europe	Northern
Finland	2012-13	3	D	5.51	Temperate	(10,20]	ILI	Northern Europe	Northern
Finland	2012-13	3	S	57755	Temperate	(10,20]	ILI	Northern Europe	Northern
Finland	2012-13	1	R0	2.07578114709615	Temperate	(10,20]	ILI	Northern Europe	Northern
Finland	2012-13	2	L	2456.3	Temperate	(10,20]	ILI	Northern Europe	Northern
Finland	2012-13	5	R0	2.10295415761526	Temperate	(10,20]	ILI	Northern Europe	Northern
Finland	2012-13	3	Re	1.1888377700943	Temperate	(10,20]	ILI	Northern Europe	Northern
Finland	2012-13	4	S	56877	Temperate	(10,20]	ILI	Northern Europe	Northern
Finland	2012-13	1	Re	1.1633300282671	Temperate	(10,20]	ILI	Northern Europe	Northern
Finland	2012-13	2	Re	1.18511792894714	Temperate	(10,20]	ILI	Northern Europe	Northern
Finland	2012-13	4	L	2415.39	Temperate	(10,20]	ILI	Northern Europe	Northern
Finland	2012-13	1	L	2594.81	Temperate	(10,20]	ILI	Northern Europe	Northern
Finland	2012-13	2	D	5.51	Temperate	(10,20]	ILI	Northern Europe	Northern
Finland	2012-13	4	Re	1.16943280839684	Temperate	(10,20]	ILI	Northern Europe	Northern
Finland	2012-13	1	D	5.63	Temperate	(10,20]	ILI	Northern Europe	Northern
Finland	2012-13	5	Re	1.17988345967162	Temperate	(10,20]	ILI	Northern Europe	Northern
Finland	2012-13	3	R0	2.17409343128324	Temperate	(10,20]	ILI	Northern Europe	Northern
Finland	2012-13	3	L	2486.01	Temperate	(10,20]	ILI	Northern Europe	Northern
Finland	2012-13	4	D	5.41	Temperate	(10,20]	ILI	Northern Europe	Northern
Finland	2012-13	5	L	2371.81	Temperate	(10,20]	ILI	Northern Europe	Northern
Finland	2012-13	5	D	5.5	Temperate	(10,20]	ILI	Northern Europe	Northern
Finland	2012-13	5	S	60242	Temperate	(10,20]	ILI	Northern Europe	Northern
Finland	2012-13	1	S	59071	Temperate	(10,20]	ILI	Northern Europe	Northern
Finland	2012-13	4	R0	2.16409343128324	Temperate	(10,20]	ILI	Northern Europe	Northern
Finland	2012-13	2	S	57549	Temperate	(10,20]	ILI	Northern Europe	Northern
Finland	2015-16	4	D	5.33	Temperate	(10,20]	ILI	Northern Europe	Northern
Finland	2015-16	2	R0	2.53939347861499	Temperate	(10,20]	ILI	Northern Europe	Northern
Finland	2015-16	4	L	2378.8	Temperate	(10,20]	ILI	Northern Europe	Northern
Finland	2015-16	2	L	2364.55	Temperate	(10,20]	ILI	Northern Europe	Northern
Finland	2015-16	5	L	2275.32	Temperate	(10,20]	ILI	Northern Europe	Northern
Finland	2015-16	3	L	2155.57	Temperate	(10,20]	ILI	Northern Europe	Northern
Finland	2015-16	5	D	5.55	Temperate	(10,20]	ILI	Northern Europe	Northern
Finland	2015-16	2	Re	1.43623016363507	Temperate	(10,20]	ILI	Northern Europe	Northern
Finland	2015-16	3	S	62874	Temperate	(10,20]	ILI	Northern Europe	Northern
Finland	2015-16	4	Re	1.43938648553227	Temperate	(10,20]	ILI	Northern Europe	Northern
Finland	2015-16	1	S	61466	Temperate	(10,20]	ILI	Northern Europe	Northern
Finland	2015-16	5	R0	2.42331135413743	Temperate	(10,20]	ILI	Northern Europe	Northern
Finland	2015-16	3	R0	2.43947824059606	Temperate	(10,20]	ILI	Northern Europe	Northern
Finland	2015-16	5	Re	1.43479418655769	Temperate	(10,20]	ILI	Northern Europe	Northern
Finland	2015-16	1	R0	2.49097758122018	Temperate	(10,20]	ILI	Northern Europe	Northern
Finland	2015-16	1	Re	1.44227601952648	Temperate	(10,20]	ILI	Northern Europe	Northern
Finland	2015-16	1	D	5.53	Temperate	(10,20]	ILI	Northern Europe	Northern
Finland	2015-16	2	S	59924	Temperate	(10,20]	ILI	Northern Europe	Northern
Finland	2015-16	1	L	2063.49	Temperate	(10,20]	ILI	Northern Europe	Northern
Finland	2015-16	3	Re	1.44321972191903	Temperate	(10,20]	ILI	Northern Europe	Northern
Finland	2015-16	4	R0	2.49097758122018	Temperate	(10,20]	ILI	Northern Europe	Northern
Finland	2015-16	5	S	62997	Temperate	(10,20]	ILI	Northern Europe	Northern
Finland	2015-16	4	S	61461	Temperate	(10,20]	ILI	Northern Europe	Northern
Finland	2015-16	3	D	5.54	Temperate	(10,20]	ILI	Northern Europe	Northern
Finland	2015-16	2	D	5.6	Temperate	(10,20]	ILI	Northern Europe	Northern
Finland	2016-17	2	L	2002.39	Temperate	(10,20]	ILI	Northern Europe	Northern
Finland	2016-17	2	D	4.77	Temperate	(10,20]	ILI	Northern Europe	Northern
Finland	2016-17	3	L	2044.08	Temperate	(10,20]	ILI	Northern Europe	Northern
Finland	2016-17	5	L	1990.65	Temperate	(10,20]	ILI	Northern Europe	Northern
Finland	2016-17	4	Re	1.68604414257646	Temperate	(10,20]	ILI	Northern Europe	Northern
Finland	2016-17	2	S	64395	Temperate	(10,20]	ILI	Northern Europe	Northern
Finland	2016-17	3	Re	1.73919876842096	Temperate	(10,20]	ILI	Northern Europe	Northern
Finland	2016-17	2	Re	1.65668034011525	Temperate	(10,20]	ILI	Northern Europe	Northern
Finland	2016-17	4	D	4.96	Temperate	(10,20]	ILI	Northern Europe	Northern
Finland	2016-17	1	D	5.04	Temperate	(10,20]	ILI	Northern Europe	Northern
Finland	2016-17	1	Re	1.66192980810062	Temperate	(10,20]	ILI	Northern Europe	Northern
Finland	2016-17	5	Re	1.72694839023732	Temperate	(10,20]	ILI	Northern Europe	Northern
Finland	2016-17	2	R0	2.63132201416018	Temperate	(10,20]	ILI	Northern Europe	Northern
Finland	2016-17	1	S	62724	Temperate	(10,20]	ILI	Northern Europe	Northern
Finland	2016-17	5	R0	2.63206180308072	Temperate	(10,20]	ILI	Northern Europe	Northern
Finland	2016-17	5	D	5.26	Temperate	(10,20]	ILI	Northern Europe	Northern
Finland	2016-17	3	D	5.56	Temperate	(10,20]	ILI	Northern Europe	Northern
Finland	2016-17	4	S	65354	Temperate	(10,20]	ILI	Northern Europe	Northern
Finland	2016-17	1	L	2066.71	Temperate	(10,20]	ILI	Northern Europe	Northern
Finland	2016-17	4	L	2107.86	Temperate	(10,20]	ILI	Northern Europe	Northern
Finland	2016-17	5	S	65612	Temperate	(10,20]	ILI	Northern Europe	Northern
Finland	2016-17	1	R0	2.64959155682134	Temperate	(10,20]	ILI	Northern Europe	Northern
Finland	2016-17	3	S	64348	Temperate	(10,20]	ILI	Northern Europe	Northern
Finland	2016-17	4	R0	2.64922166236107	Temperate	(10,20]	ILI	Northern Europe	Northern
Finland	2016-17	3	R0	2.70280159200125	Temperate	(10,20]	ILI	Northern Europe	Northern
France	2012-13	3	D	4.68	Temperate	(1,2]	ARI	Southwest Europe	Northern
France	2012-13	5	R0	2.02161680623223	Temperate	(1,2]	ARI	Southwest Europe	Northern
France	2012-13	2	Re	1.23768680849571	Temperate	(1,2]	ARI	Southwest Europe	Northern
France	2012-13	3	Re	1.23622668871174	Temperate	(1,2]	ARI	Southwest Europe	Northern
France	2012-13	4	Re	1.22625210615628	Temperate	(1,2]	ARI	Southwest Europe	Northern
France	2012-13	3	R0	2.00432356547188	Temperate	(1,2]	ARI	Southwest Europe	Northern
France	2012-13	4	S	61971	Temperate	(1,2]	ARI	Southwest Europe	Northern
France	2012-13	1	Re	1.24992242149779	Temperate	(1,2]	ARI	Southwest Europe	Northern
France	2012-13	1	R0	2.04436117353253	Temperate	(1,2]	ARI	Southwest Europe	Northern
France	2012-13	1	D	4.95	Temperate	(1,2]	ARI	Southwest Europe	Northern
France	2012-13	2	L	2354.83	Temperate	(1,2]	ARI	Southwest Europe	Northern
France	2012-13	4	L	2335.32	Temperate	(1,2]	ARI	Southwest Europe	Northern
France	2012-13	4	D	4.58	Temperate	(1,2]	ARI	Southwest Europe	Northern
France	2012-13	2	S	62436	Temperate	(1,2]	ARI	Southwest Europe	Northern
France	2012-13	5	Re	1.23648148719582	Temperate	(1,2]	ARI	Southwest Europe	Northern
France	2012-13	1	L	2255.88	Temperate	(1,2]	ARI	Southwest Europe	Northern
France	2012-13	5	S	61780	Temperate	(1,2]	ARI	Southwest Europe	Northern
France	2012-13	3	S	62090	Temperate	(1,2]	ARI	Southwest Europe	Northern
France	2012-13	4	R0	2.02161680623223	Temperate	(1,2]	ARI	Southwest Europe	Northern
France	2012-13	5	L	2223.98	Temperate	(1,2]	ARI	Southwest Europe	Northern
France	2012-13	1	S	61416	Temperate	(1,2]	ARI	Southwest Europe	Northern
France	2012-13	5	D	4.82	Temperate	(1,2]	ARI	Southwest Europe	Northern
France	2012-13	2	R0	1.99157919817158	Temperate	(1,2]	ARI	Southwest Europe	Northern
France	2012-13	3	L	2193.25	Temperate	(1,2]	ARI	Southwest Europe	Northern
France	2012-13	2	D	4.65	Temperate	(1,2]	ARI	Southwest Europe	Northern
France	2013-14	1	Re	1.18942695858236	Temperate	(1,2]	ARI	Southwest Europe	Northern
France	2013-14	2	R0	1.92260391770944	Temperate	(1,2]	ARI	Southwest Europe	Northern
France	2013-14	5	R0	1.91532221536953	Temperate	(1,2]	ARI	Southwest Europe	Northern
France	2013-14	3	L	2317.38	Temperate	(1,2]	ARI	Southwest Europe	Northern
France	2013-14	4	L	2289.31	Temperate	(1,2]	ARI	Southwest Europe	Northern
France	2013-14	1	D	4.51	Temperate	(1,2]	ARI	Southwest Europe	Northern
France	2013-14	3	D	4.49	Temperate	(1,2]	ARI	Southwest Europe	Northern
France	2013-14	5	L	2540.93	Temperate	(1,2]	ARI	Southwest Europe	Northern
France	2013-14	3	R0	1.89011593306037	Temperate	(1,2]	ARI	Southwest Europe	Northern
France	2013-14	2	D	4.34	Temperate	(1,2]	ARI	Southwest Europe	Northern
France	2013-14	4	Re	1.18127983589106	Temperate	(1,2]	ARI	Southwest Europe	Northern
France	2013-14	2	L	2420.63	Temperate	(1,2]	ARI	Southwest Europe	Northern
France	2013-14	5	D	4.6	Temperate	(1,2]	ARI	Southwest Europe	Northern
France	2013-14	1	L	2416.9	Temperate	(1,2]	ARI	Southwest Europe	Northern
France	2013-14	4	D	4.6	Temperate	(1,2]	ARI	Southwest Europe	Northern
France	2013-14	4	S	62602	Temperate	(1,2]	ARI	Southwest Europe	Northern
France	2013-14	1	R0	1.88558490580589	Temperate	(1,2]	ARI	Southwest Europe	Northern
France	2013-14	1	S	63080	Temperate	(1,2]	ARI	Southwest Europe	Northern
France	2013-14	3	S	62267	Temperate	(1,2]	ARI	Southwest Europe	Northern
France	2013-14	4	R0	1.90326400266017	Temperate	(1,2]	ARI	Southwest Europe	Northern
France	2013-14	2	Re	1.16123354025732	Temperate	(1,2]	ARI	Southwest Europe	Northern
France	2013-14	5	S	62092	Temperate	(1,2]	ARI	Southwest Europe	Northern
France	2013-14	3	Re	1.1769184880387	Temperate	(1,2]	ARI	Southwest Europe	Northern
France	2013-14	2	S	61243	Temperate	(1,2]	ARI	Southwest Europe	Northern
France	2013-14	5	Re	1.17974271855686	Temperate	(1,2]	ARI	Southwest Europe	Northern
France	2014-15	2	D	3.65	Temperate	(0,0.5]	ILI	Southwest Europe	Northern
France	2014-15	4	L	2477.89	Temperate	(0,0.5]	ILI	Southwest Europe	Northern
France	2014-15	4	R0	2.03324477183444	Temperate	(0,0.5]	ILI	Southwest Europe	Northern
France	2014-15	4	D	3.87	Temperate	(0,0.5]	ILI	Southwest Europe	Northern
France	2014-15	2	Re	1.31967690405327	Temperate	(0,0.5]	ILI	Southwest Europe	Northern
France	2014-15	1	R0	2.04167363230559	Temperate	(0,0.5]	ILI	Southwest Europe	Northern
France	2014-15	2	L	2272.4	Temperate	(0,0.5]	ILI	Southwest Europe	Northern
France	2014-15	3	Re	1.35426025827319	Temperate	(0,0.5]	ILI	Southwest Europe	Northern
France	2014-15	4	Re	1.33769206783759	Temperate	(0,0.5]	ILI	Southwest Europe	Northern
France	2014-15	3	R0	2.00893054392867	Temperate	(0,0.5]	ILI	Southwest Europe	Northern
France	2014-15	1	D	4.05	Temperate	(0,0.5]	ILI	Southwest Europe	Northern
France	2014-15	3	L	2196.39	Temperate	(0,0.5]	ILI	Southwest Europe	Northern
France	2014-15	3	D	3.82	Temperate	(0,0.5]	ILI	Southwest Europe	Northern
France	2014-15	5	L	2349.22	Temperate	(0,0.5]	ILI	Southwest Europe	Northern
France	2014-15	5	S	64924	Temperate	(0,0.5]	ILI	Southwest Europe	Northern
France	2014-15	1	S	67351	Temperate	(0,0.5]	ILI	Southwest Europe	Northern
France	2014-15	2	R0	1.98304517649406	Temperate	(0,0.5]	ILI	Southwest Europe	Northern
France	2014-15	5	R0	2.07090087413827	Temperate	(0,0.5]	ILI	Southwest Europe	Northern
France	2014-15	1	L	2212.54	Temperate	(0,0.5]	ILI	Southwest Europe	Northern
France	2014-15	4	S	65791	Temperate	(0,0.5]	ILI	Southwest Europe	Northern
France	2014-15	5	Re	1.34451168352553	Temperate	(0,0.5]	ILI	Southwest Europe	Northern
France	2014-15	5	D	3.78	Temperate	(0,0.5]	ILI	Southwest Europe	Northern
France	2014-15	2	S	66548	Temperate	(0,0.5]	ILI	Southwest Europe	Northern
France	2014-15	3	S	67412	Temperate	(0,0.5]	ILI	Southwest Europe	Northern
France	2014-15	1	Re	1.37508760809414	Temperate	(0,0.5]	ILI	Southwest Europe	Northern
France	2015-16	3	L	2539.47	Temperate	(0,0.5]	ILI	Southwest Europe	Northern
France	2015-16	4	D	4.35	Temperate	(0,0.5]	ILI	Southwest Europe	Northern
France	2015-16	2	R0	1.82733334599167	Temperate	(0,0.5]	ILI	Southwest Europe	Northern
France	2015-16	3	S	65383	Temperate	(0,0.5]	ILI	Southwest Europe	Northern
France	2015-16	5	R0	1.89422593935783	Temperate	(0,0.5]	ILI	Southwest Europe	Northern
France	2015-16	1	Re	1.1736815132701	Temperate	(0,0.5]	ILI	Southwest Europe	Northern
France	2015-16	1	D	4.64	Temperate	(0,0.5]	ILI	Southwest Europe	Northern
France	2015-16	2	S	63052	Temperate	(0,0.5]	ILI	Southwest Europe	Northern
France	2015-16	3	R0	1.83159630902496	Temperate	(0,0.5]	ILI	Southwest Europe	Northern
France	2015-16	1	L	2278.73	Temperate	(0,0.5]	ILI	Southwest Europe	Northern
France	2015-16	3	D	4.79	Temperate	(0,0.5]	ILI	Southwest Europe	Northern
France	2015-16	4	R0	1.83159630902496	Temperate	(0,0.5]	ILI	Southwest Europe	Northern
France	2015-16	4	L	2306.84	Temperate	(0,0.5]	ILI	Southwest Europe	Northern
France	2015-16	3	Re	1.19755261472979	Temperate	(0,0.5]	ILI	Southwest Europe	Northern
France	2015-16	4	Re	1.17015193394678	Temperate	(0,0.5]	ILI	Southwest Europe	Northern
France	2015-16	5	S	62510	Temperate	(0,0.5]	ILI	Southwest Europe	Northern
France	2015-16	1	S	62144	Temperate	(0,0.5]	ILI	Southwest Europe	Northern
France	2015-16	4	S	63887	Temperate	(0,0.5]	ILI	Southwest Europe	Northern
France	2015-16	5	L	2228.21	Temperate	(0,0.5]	ILI	Southwest Europe	Northern
France	2015-16	2	L	2323.34	Temperate	(0,0.5]	ILI	Southwest Europe	Northern
France	2015-16	1	R0	1.88864816115811	Temperate	(0,0.5]	ILI	Southwest Europe	Northern
France	2015-16	2	Re	1.15217022131467	Temperate	(0,0.5]	ILI	Southwest Europe	Northern
France	2015-16	2	D	4.3	Temperate	(0,0.5]	ILI	Southwest Europe	Northern
France	2015-16	5	Re	1.18408063469258	Temperate	(0,0.5]	ILI	Southwest Europe	Northern
France	2015-16	5	D	4.57	Temperate	(0,0.5]	ILI	Southwest Europe	Northern
France	2016-17	5	R0	1.94858290556049	Temperate	(0,0.5]	ILI	Southwest Europe	Northern
France	2016-17	2	D	4.05	Temperate	(0,0.5]	ILI	Southwest Europe	Northern
France	2016-17	3	L	2304.13	Temperate	(0,0.5]	ILI	Southwest Europe	Northern
France	2016-17	1	Re	1.27250642779711	Temperate	(0,0.5]	ILI	Southwest Europe	Northern
France	2016-17	1	D	4.11	Temperate	(0,0.5]	ILI	Southwest Europe	Northern
France	2016-17	5	Re	1.24726843202022	Temperate	(0,0.5]	ILI	Southwest Europe	Northern
France	2016-17	5	L	2289.97	Temperate	(0,0.5]	ILI	Southwest Europe	Northern
France	2016-17	3	D	3.89	Temperate	(0,0.5]	ILI	Southwest Europe	Northern
France	2016-17	2	Re	1.2606601072691	Temperate	(0,0.5]	ILI	Southwest Europe	Northern
France	2016-17	3	Re	1.24346245664575	Temperate	(0,0.5]	ILI	Southwest Europe	Northern
France	2016-17	4	L	2134.4	Temperate	(0,0.5]	ILI	Southwest Europe	Northern
France	2016-17	2	S	65771	Temperate	(0,0.5]	ILI	Southwest Europe	Northern
France	2016-17	4	D	4.18	Temperate	(0,0.5]	ILI	Southwest Europe	Northern
France	2016-17	5	D	3.92	Temperate	(0,0.5]	ILI	Southwest Europe	Northern
France	2016-17	2	L	2219.66	Temperate	(0,0.5]	ILI	Southwest Europe	Northern
France	2016-17	1	L	2203.02	Temperate	(0,0.5]	ILI	Southwest Europe	Northern
France	2016-17	5	S	64009	Temperate	(0,0.5]	ILI	Southwest Europe	Northern
France	2016-17	4	R0	1.96426279543761	Temperate	(0,0.5]	ILI	Southwest Europe	Northern
France	2016-17	3	S	65214	Temperate	(0,0.5]	ILI	Southwest Europe	Northern
France	2016-17	1	S	66841	Temperate	(0,0.5]	ILI	Southwest Europe	Northern
France	2016-17	4	Re	1.296334874477	Temperate	(0,0.5]	ILI	Southwest Europe	Northern
France	2016-17	1	R0	1.90378125371719	Temperate	(0,0.5]	ILI	Southwest Europe	Northern
France	2016-17	2	R0	1.91674158408585	Temperate	(0,0.5]	ILI	Southwest Europe	Northern
France	2016-17	3	R0	1.90674158408585	Temperate	(0,0.5]	ILI	Southwest Europe	Northern
France	2016-17	4	S	65996	Temperate	(0,0.5]	ILI	Southwest Europe	Northern
Georgia	2010-11	5	L	2171.32	Temperate	(10,20]	ILI	Eastern Europe	Northern
Georgia	2010-11	4	S	63970	Temperate	(10,20]	ILI	Eastern Europe	Northern
Georgia	2010-11	5	D	6.32	Temperate	(10,20]	ILI	Eastern Europe	Northern
Georgia	2010-11	1	R0	2.62162505461251	Temperate	(10,20]	ILI	Eastern Europe	Northern
Georgia	2010-11	2	D	6.6	Temperate	(10,20]	ILI	Eastern Europe	Northern
Georgia	2010-11	4	L	2412.98	Temperate	(10,20]	ILI	Eastern Europe	Northern
Georgia	2010-11	3	D	6.45	Temperate	(10,20]	ILI	Eastern Europe	Northern
Georgia	2010-11	3	S	65472	Temperate	(10,20]	ILI	Eastern Europe	Northern
Georgia	2010-11	1	D	6.25	Temperate	(10,20]	ILI	Eastern Europe	Northern
Georgia	2010-11	2	L	2372	Temperate	(10,20]	ILI	Eastern Europe	Northern
Georgia	2010-11	4	D	5.66	Temperate	(10,20]	ILI	Eastern Europe	Northern
Georgia	2010-11	4	Re	1.59087854976528	Temperate	(10,20]	ILI	Eastern Europe	Northern
Georgia	2010-11	2	Re	1.65201004230733	Temperate	(10,20]	ILI	Eastern Europe	Northern
Georgia	2010-11	3	Re	1.63996790956573	Temperate	(10,20]	ILI	Eastern Europe	Northern
Georgia	2010-11	1	Re	1.6345832215509	Temperate	(10,20]	ILI	Eastern Europe	Northern
Georgia	2010-11	5	S	63103	Temperate	(10,20]	ILI	Eastern Europe	Northern
Georgia	2010-11	3	L	1969.28	Temperate	(10,20]	ILI	Eastern Europe	Northern
Georgia	2010-11	2	S	63559	Temperate	(10,20]	ILI	Eastern Europe	Northern
Georgia	2010-11	1	S	62350	Temperate	(10,20]	ILI	Eastern Europe	Northern
Georgia	2010-11	2	R0	2.59917563572009	Temperate	(10,20]	ILI	Eastern Europe	Northern
Georgia	2010-11	5	Re	1.65158724060937	Temperate	(10,20]	ILI	Eastern Europe	Northern
Georgia	2010-11	4	R0	2.48691347469952	Temperate	(10,20]	ILI	Eastern Europe	Northern
Georgia	2010-11	5	R0	2.6172879904432	Temperate	(10,20]	ILI	Eastern Europe	Northern
Georgia	2010-11	1	L	2180.08	Temperate	(10,20]	ILI	Eastern Europe	Northern
Georgia	2010-11	3	R0	2.50483857155078	Temperate	(10,20]	ILI	Eastern Europe	Northern
Georgia	2011-12	3	S	63539	Temperate	(10,20]	ILI	Eastern Europe	Northern
Georgia	2011-12	3	D	4.65	Temperate	(10,20]	ILI	Eastern Europe	Northern
Georgia	2011-12	4	R0	2.01925321040229	Temperate	(10,20]	ILI	Eastern Europe	Northern
Georgia	2011-12	3	R0	1.98287798108784	Temperate	(10,20]	ILI	Eastern Europe	Northern
Georgia	2011-12	1	R0	2.01351270230989	Temperate	(10,20]	ILI	Eastern Europe	Northern
Georgia	2011-12	5	D	4.5	Temperate	(10,20]	ILI	Eastern Europe	Northern
Georgia	2011-12	3	L	2392.42	Temperate	(10,20]	ILI	Eastern Europe	Northern
Georgia	2011-12	2	D	4.83	Temperate	(10,20]	ILI	Eastern Europe	Northern
Georgia	2011-12	1	Re	1.27779529601288	Temperate	(10,20]	ILI	Eastern Europe	Northern
Georgia	2011-12	4	D	4.65	Temperate	(10,20]	ILI	Eastern Europe	Northern
Georgia	2011-12	2	S	62557	Temperate	(10,20]	ILI	Eastern Europe	Northern
Georgia	2011-12	4	S	63054	Temperate	(10,20]	ILI	Eastern Europe	Northern
Georgia	2011-12	2	Re	1.23272308993102	Temperate	(10,20]	ILI	Eastern Europe	Northern
Georgia	2011-12	5	L	2343.88	Temperate	(10,20]	ILI	Eastern Europe	Northern
Georgia	2011-12	1	D	5.04	Temperate	(10,20]	ILI	Eastern Europe	Northern
Georgia	2011-12	1	L	2393.94	Temperate	(10,20]	ILI	Eastern Europe	Northern
Georgia	2011-12	1	S	64296	Temperate	(10,20]	ILI	Eastern Europe	Northern
Georgia	2011-12	2	R0	1.97055979335809	Temperate	(10,20]	ILI	Eastern Europe	Northern
Georgia	2011-12	5	R0	2.03393584979126	Temperate	(10,20]	ILI	Eastern Europe	Northern
Georgia	2011-12	5	S	62180	Temperate	(10,20]	ILI	Eastern Europe	Northern
Georgia	2011-12	5	Re	1.24688403335603	Temperate	(10,20]	ILI	Eastern Europe	Northern
Georgia	2011-12	3	Re	1.24588189307711	Temperate	(10,20]	ILI	Eastern Europe	Northern
Georgia	2011-12	4	Re	1.25177545019259	Temperate	(10,20]	ILI	Eastern Europe	Northern
Georgia	2011-12	2	L	2515	Temperate	(10,20]	ILI	Eastern Europe	Northern
Georgia	2011-12	4	L	2518.2	Temperate	(10,20]	ILI	Eastern Europe	Northern
Georgia	2012-13	3	D	4.7	Temperate	(10,20]	ILI	Eastern Europe	Northern
Georgia	2012-13	5	L	2373.89	Temperate	(10,20]	ILI	Eastern Europe	Northern
Georgia	2012-13	1	L	2293.52	Temperate	(10,20]	ILI	Eastern Europe	Northern
Georgia	2012-13	4	D	4.6	Temperate	(10,20]	ILI	Eastern Europe	Northern
Georgia	2012-13	4	Re	1.26286138123023	Temperate	(10,20]	ILI	Eastern Europe	Northern
Georgia	2012-13	2	Re	1.23673524351089	Temperate	(10,20]	ILI	Eastern Europe	Northern
Georgia	2012-13	2	S	59152	Temperate	(10,20]	ILI	Eastern Europe	Northern
Georgia	2012-13	5	Re	1.26509522422231	Temperate	(10,20]	ILI	Eastern Europe	Northern
Georgia	2012-13	5	R0	2.14361154281362	Temperate	(10,20]	ILI	Eastern Europe	Northern
Georgia	2012-13	3	S	59942	Temperate	(10,20]	ILI	Eastern Europe	Northern
Georgia	2012-13	1	Re	1.27592499902805	Temperate	(10,20]	ILI	Eastern Europe	Northern
Georgia	2012-13	3	Re	1.29446722132664	Temperate	(10,20]	ILI	Eastern Europe	Northern
Georgia	2012-13	3	L	2376.33	Temperate	(10,20]	ILI	Eastern Europe	Northern
Georgia	2012-13	1	D	4.94	Temperate	(10,20]	ILI	Eastern Europe	Northern
Georgia	2012-13	4	R0	2.08255504820289	Temperate	(10,20]	ILI	Eastern Europe	Northern
Georgia	2012-13	2	D	4.66	Temperate	(10,20]	ILI	Eastern Europe	Northern
Georgia	2012-13	2	L	2355.6	Temperate	(10,20]	ILI	Eastern Europe	Northern
Georgia	2012-13	5	S	60318	Temperate	(10,20]	ILI	Eastern Europe	Northern
Georgia	2012-13	1	R0	2.16361154281362	Temperate	(10,20]	ILI	Eastern Europe	Northern
Georgia	2012-13	4	S	60640	Temperate	(10,20]	ILI	Eastern Europe	Northern
Georgia	2012-13	2	R0	2.14361154281362	Temperate	(10,20]	ILI	Eastern Europe	Northern
Georgia	2012-13	5	D	4.93	Temperate	(10,20]	ILI	Eastern Europe	Northern
Georgia	2012-13	1	S	58972	Temperate	(10,20]	ILI	Eastern Europe	Northern
Georgia	2012-13	4	L	2245.47	Temperate	(10,20]	ILI	Eastern Europe	Northern
Georgia	2012-13	3	R0	2.15953291736451	Temperate	(10,20]	ILI	Eastern Europe	Northern
Georgia	2013-14	1	D	4.59	Temperate	(10,20]	ILI	Eastern Europe	Northern
Georgia	2013-14	1	Re	1.29266282500976	Temperate	(10,20]	ILI	Eastern Europe	Northern
Georgia	2013-14	3	L	2285.48	Temperate	(10,20]	ILI	Eastern Europe	Northern
Georgia	2013-14	1	L	2330.01	Temperate	(10,20]	ILI	Eastern Europe	Northern
Georgia	2013-14	4	L	2533.41	Temperate	(10,20]	ILI	Eastern Europe	Northern
Georgia	2013-14	4	D	4.68	Temperate	(10,20]	ILI	Eastern Europe	Northern
Georgia	2013-14	1	R0	2.07559984105358	Temperate	(10,20]	ILI	Eastern Europe	Northern
Georgia	2013-14	5	R0	2.15238195063907	Temperate	(10,20]	ILI	Eastern Europe	Northern
Georgia	2013-14	4	R0	2.16973837255617	Temperate	(10,20]	ILI	Eastern Europe	Northern
Georgia	2013-14	3	R0	2.19081100269434	Temperate	(10,20]	ILI	Eastern Europe	Northern
Georgia	2013-14	5	D	4.75	Temperate	(10,20]	ILI	Eastern Europe	Northern
Georgia	2013-14	3	D	4.42	Temperate	(10,20]	ILI	Eastern Europe	Northern
Georgia	2013-14	4	S	60071	Temperate	(10,20]	ILI	Eastern Europe	Northern
Georgia	2013-14	2	R0	2.18459773395913	Temperate	(10,20]	ILI	Eastern Europe	Northern
Georgia	2013-14	5	L	2424.44	Temperate	(10,20]	ILI	Eastern Europe	Northern
Georgia	2013-14	3	S	59459	Temperate	(10,20]	ILI	Eastern Europe	Northern
Georgia	2013-14	2	L	2255.51	Temperate	(10,20]	ILI	Eastern Europe	Northern
Georgia	2013-14	5	S	60785	Temperate	(10,20]	ILI	Eastern Europe	Northern
Georgia	2013-14	5	Re	1.30832536869596	Temperate	(10,20]	ILI	Eastern Europe	Northern
Georgia	2013-14	2	D	5.09	Temperate	(10,20]	ILI	Eastern Europe	Northern
Georgia	2013-14	3	Re	1.30263431409203	Temperate	(10,20]	ILI	Eastern Europe	Northern
Georgia	2013-14	2	Re	1.32299238768565	Temperate	(10,20]	ILI	Eastern Europe	Northern
Georgia	2013-14	2	S	60560	Temperate	(10,20]	ILI	Eastern Europe	Northern
Georgia	2013-14	1	S	62279	Temperate	(10,20]	ILI	Eastern Europe	Northern
Georgia	2013-14	4	Re	1.30338353777822	Temperate	(10,20]	ILI	Eastern Europe	Northern
Georgia	2014-15	5	D	5.91	Temperate	(10,20]	ILI	Eastern Europe	Northern
Georgia	2014-15	5	L	2474.61	Temperate	(10,20]	ILI	Eastern Europe	Northern
Georgia	2014-15	3	Re	1.24805593490335	Temperate	(10,20]	ILI	Eastern Europe	Northern
Georgia	2014-15	2	D	4.89	Temperate	(10,20]	ILI	Eastern Europe	Northern
Georgia	2014-15	4	Re	1.27333048606735	Temperate	(10,20]	ILI	Eastern Europe	Northern
Georgia	2014-15	2	Re	1.23357829412294	Temperate	(10,20]	ILI	Eastern Europe	Northern
Georgia	2014-15	1	Re	1.24613727666894	Temperate	(10,20]	ILI	Eastern Europe	Northern
Georgia	2014-15	3	L	2435.48	Temperate	(10,20]	ILI	Eastern Europe	Northern
Georgia	2014-15	3	D	5.3	Temperate	(10,20]	ILI	Eastern Europe	Northern
Georgia	2014-15	1	D	5.12	Temperate	(10,20]	ILI	Eastern Europe	Northern
Georgia	2014-15	4	D	5.28	Temperate	(10,20]	ILI	Eastern Europe	Northern
Georgia	2014-15	4	R0	2.14019511575122	Temperate	(10,20]	ILI	Eastern Europe	Northern
Georgia	2014-15	5	Re	1.25941215799001	Temperate	(10,20]	ILI	Eastern Europe	Northern
Georgia	2014-15	5	R0	2.12333241952019	Temperate	(10,20]	ILI	Eastern Europe	Northern
Georgia	2014-15	5	S	64813	Temperate	(10,20]	ILI	Eastern Europe	Northern
Georgia	2014-15	1	L	2421.51	Temperate	(10,20]	ILI	Eastern Europe	Northern
Georgia	2014-15	3	R0	2.11764614989709	Temperate	(10,20]	ILI	Eastern Europe	Northern
Georgia	2014-15	4	L	2123.42	Temperate	(10,20]	ILI	Eastern Europe	Northern
Georgia	2014-15	2	L	2314.6	Temperate	(10,20]	ILI	Eastern Europe	Northern
Georgia	2014-15	3	S	62920	Temperate	(10,20]	ILI	Eastern Europe	Northern
Georgia	2014-15	1	S	61461	Temperate	(10,20]	ILI	Eastern Europe	Northern
Georgia	2014-15	1	R0	2.13588138537432	Temperate	(10,20]	ILI	Eastern Europe	Northern
Georgia	2014-15	2	R0	2.13588138537432	Temperate	(10,20]	ILI	Eastern Europe	Northern
Georgia	2014-15	2	S	62317	Temperate	(10,20]	ILI	Eastern Europe	Northern
Georgia	2014-15	4	S	62104	Temperate	(10,20]	ILI	Eastern Europe	Northern
Georgia	2015-16	1	S	60160	Temperate	(10,20]	ILI	Eastern Europe	Northern
Georgia	2015-16	1	Re	1.22131768631946	Temperate	(10,20]	ILI	Eastern Europe	Northern
Georgia	2015-16	1	D	4.64	Temperate	(10,20]	ILI	Eastern Europe	Northern
Georgia	2015-16	3	L	2236.43	Temperate	(10,20]	ILI	Eastern Europe	Northern
Georgia	2015-16	3	D	4.62	Temperate	(10,20]	ILI	Eastern Europe	Northern
Georgia	2015-16	5	R0	2.06349052603899	Temperate	(10,20]	ILI	Eastern Europe	Northern
Georgia	2015-16	2	S	61826	Temperate	(10,20]	ILI	Eastern Europe	Northern
Georgia	2015-16	2	L	2426.98	Temperate	(10,20]	ILI	Eastern Europe	Northern
Georgia	2015-16	4	L	2285.59	Temperate	(10,20]	ILI	Eastern Europe	Northern
Georgia	2015-16	1	L	2229.67	Temperate	(10,20]	ILI	Eastern Europe	Northern
Georgia	2015-16	1	R0	2.0301158349725	Temperate	(10,20]	ILI	Eastern Europe	Northern
Georgia	2015-16	2	Re	1.2551394161301	Temperate	(10,20]	ILI	Eastern Europe	Northern
Georgia	2015-16	3	Re	1.25072127553109	Temperate	(10,20]	ILI	Eastern Europe	Northern
Georgia	2015-16	4	D	4.38	Temperate	(10,20]	ILI	Eastern Europe	Northern
Georgia	2015-16	4	R0	2.06236562901683	Temperate	(10,20]	ILI	Eastern Europe	Northern
Georgia	2015-16	3	R0	2.04342848943926	Temperate	(10,20]	ILI	Eastern Europe	Northern
Georgia	2015-16	4	S	59716	Temperate	(10,20]	ILI	Eastern Europe	Northern
Georgia	2015-16	5	D	4.52	Temperate	(10,20]	ILI	Eastern Europe	Northern
Georgia	2015-16	2	D	4.71	Temperate	(10,20]	ILI	Eastern Europe	Northern
Georgia	2015-16	5	L	2347.09	Temperate	(10,20]	ILI	Eastern Europe	Northern
Georgia	2015-16	3	S	61207	Temperate	(10,20]	ILI	Eastern Europe	Northern
Georgia	2015-16	5	Re	1.22530067436195	Temperate	(10,20]	ILI	Eastern Europe	Northern
Georgia	2015-16	2	R0	2.0301158349725	Temperate	(10,20]	ILI	Eastern Europe	Northern
Georgia	2015-16	4	Re	1.23156225902369	Temperate	(10,20]	ILI	Eastern Europe	Northern
[truncated: 9,246 more rows]
